# Supplementary material for: Polyphosphate-Accumulating Bacteria: Potential Contributors to Mineral Dissolution in the Oral Cavity
Source: Appl Environ Microbiol. 2018 Mar 19;84(7):e02440-17. doi: 10.1128/AEM.02440-17 (PMC5861820; doi:10.1128/AEM.02440-17)
Supplement: Supplemental material [file AEM.02440-17_zam007188396sd2.xlsx]

## Sheet: IMG_12_05-26_2017
DATASET S1: Number of annotated genes related to polyphosphate accumulation detected by the IMG pipeline of strains in the HOMD database. Additionally, all other strains within the clades below were screened for polyphosphate accumulation related genes for comparison with the oral microbes. * Indicated not found. ^ Indicates interrupted by stop codon. Aggregatibacter actinomycetemcomitans NUM4039…
HOMD Taxon ID	Genus	Species	Strain/Culture Collection	NCBI Taxonomy ID	ppk1 EC:2.7.4.1	ppx EC:3.6.1.11	ppgk EC:2.7.1.63	ppk2 COG2326	Reference Demonstrated in Clade
	Abiotrophia				(0/1)	*	*	*	*
389	Abiotrophia	defectiva	ATCC 49176	592010	*	*	*	*
	Achromobacter				(81/83)	(81/83)	*	(82/83)	Auling et al., 91
343	Achromobacter	xylosoxidans	A8	762376	1	1	*	1
343	Achromobacter	xylosoxidans	NBRC 15126 = ATCC 27061	1216976	1	1	*	1
343	Achromobacter	xylosoxidans	C54	562971	1	1	*	1
343	Achromobacter	xylosoxidans	NH44784-1996	85698	1	1	*	1
343	Achromobacter	xylosoxidans	AXX-A	1003200	1	1	*	1
	Acinetobacter				(1528/1540)	(1530/1540)	*	(1532/1540)	Auling et al., 91
554	Acinetobacter	baumannii	AB0057	480119	2	1	*	*
554	Acinetobacter	baumannii	AB307-0294	557600	2	1	*	1
554	Acinetobacter	baumannii	ACICU	405416	2	1	*	1
554	Acinetobacter	baumannii	ATCC 17978	400667	1	1	*	1
554	Acinetobacter	baumannii	AYE	509173	1	1	*	1
554	Acinetobacter	baumannii	MDR-ZJ06	497978	2	1	*	1
554	Acinetobacter	baumannii	SDF	509170	2	1	*	1
	Actinobaculum				(3/4)	(4/4)	(4/4)	(1/4)	*
183	Actinobaculum	sp. oral taxon 183	F0552	1227261	1	1	1	*
	Actinomyces				(41/76)	(67/76)	(67/76)	(32/67)	Tahashi et al, 95
850	Actinomyces	cardiffensis	F0333	888050	1	1	2	1
888	Actinomyces	dentalis	DSM 19115	1120941	1	1	2	1
617	Actinomyces	georgiae	F0490	1125717	*	1	2	*
617	Actinomyces	georgiae	DSM 6843	1120942	*	1	2	*
618	Actinomyces	gerencseriae	DSM 6844	1120943	1	1	2	1
866	Actinomyces	graevenitzii	F0530	1321817	1	1	2	*
866	Actinomyces	graevenitzii	C83	435830	1	1	2	*
645	Actinomyces	israelii	DSM 43320	1120944	1	1	2	1
849	Actinomyces	johnsonii	F0542	1321818	1	1	2	1
849	Actinomyces	johnsonii	F0330	653386	1	1	2	1
849	Actinomyces	johnsonii	F0510	1227262	1	1	2	1
852	Actinomyces	massiliensis	F0489	1125718	1	1	2	1
852	Actinomyces	massiliensis	4401292	1167628	1	1	2	1
671	Actinomyces	meyeri	W712	52773	*	1	2	*
176	Actinomyces	naeslundii	MG1	240017	1	1	2	1
176	Actinomyces	naeslundii	str. Howell 279	1115803	1	1	2	1
701	Actinomyces	odontolyticus	XH001	1660	*	1	2	*
701	Actinomyces	odontolyticus	ATCC 17982, DSM 43331	411466	*	1	2	*
701	Actinomyces	odontolyticus	F0309	649742	*	1	2	*
893	Actinomyces	oris	T14V	544580	1	1	2	1
893	Actinomyces	oris	K20	871541	1	1	2	1
746	Actinomyces	radicidentis	CCUG 36733	111015	1	1	2	1
170	Actinomyces	sp. oral taxon 170	F0386	762963	1	1	2	1
171	Actinomyces	sp. oral taxon 171	F0337	706439	1	1	2	*
172	Actinomyces	sp. oral taxon 172	F0311	1321775	*	1	2	*
175	Actinomyces	sp. F0384 (sp. oral taxon 175)	F0384	944560	1	1	2	1
178	Actinomyces	sp. oral taxon 178	F0338	888051	*	1	2	*
180	Actinomyces	sp. oral taxon 180	F0310	888052	*	1	2	*
181	Actinomyces	sp. oral taxon 181	F0379	1127690	*	1	2	*
414	Actinomyces	sp. F0588 (sp. oral taxon 414)	F0588	712122	1	1	2	1
448	Actinomyces	sp. oral taxon 448	F0400	888056	1	1	1	1
848	Actinomyces	sp. oral taxon 848	F0332	649743	*	1	1	*
877	Actinomyces	sp. oral taxon 877	F0543	1227264	*	1	2	*
179	Actinomyces	timonensis	DSM 23838	521393	*	1	1	*
688	Actinomyces	viscosus	C505	562973	1	1	2	1
	Afipia				(20/20)	(20/20)	*	(32/20)	*
559	Afipia	broomeae	ATCC 49717	883078	1	1	*	1
	Aggregatibacter				*	(44/45)	*	*	*
531	Aggregatibacter	actinomycetemcomitans	624	714	*	1	*	*
531	Aggregatibacter	actinomycetemcomitans	ANH9381	754507	*	1	*	*
531	Aggregatibacter	actinomycetemcomitans	C D11S-1	668336	*		*	*
531	Aggregatibacter	actinomycetemcomitans	D17P-2	754506	*	1	*	*
531	Aggregatibacter	actinomycetemcomitans	D17P-3	754505	*	1	*	*
531	Aggregatibacter	actinomycetemcomitans	A D7S-1	694569	*	1	*	*
531	Aggregatibacter	actinomycetemcomitans	HK1651	272556	*	1	*	*
531	Aggregatibacter	actinomycetemcomitans	IDH781	714	*	*	*	*
531	Aggregatibacter	actinomycetemcomitans	NUM4039 (JCM 30399)	1407647	*	BAS47946.1, Expect = 0.0	*	*
531	Aggregatibacter	actinomycetemcomitans	RhAA1	1089447	*	1	*	*
531	Aggregatibacter	actinomycetemcomitans	SC383s	1440771	*	1	*	*
531	Aggregatibacter	actinomycetemcomitans	serotype a str. A160	1167007	*	*	*	*
531	Aggregatibacter	actinomycetemcomitans	serotype a str. H5P1	907486	*	1	*	*
531	Aggregatibacter	actinomycetemcomitans	serotype b str. I23C	907492	*	1	*	*
531	Aggregatibacter	actinomycetemcomitans	serotype b str. S23A	1167008	*	1	*	*
531	Aggregatibacter	actinomycetemcomitans	serotype b str. SCC1398	907491	*	1	*	*
531	Aggregatibacter	actinomycetemcomitans	serotype b str. SCC4092	1167009	*	1	*	*
531	Aggregatibacter	actinomycetemcomitans	serotype c str. AAS4A	1167010	*	1	*	*
531	Aggregatibacter	actinomycetemcomitans	serotype c str. SCC2302	907493	*	1	*	*
531	Aggregatibacter	actinomycetemcomitans	serotype d str. I63B	907487	*	1	*	*
531	Aggregatibacter	actinomycetemcomitans	serotype d str. SA2200	1434258	*	1	*	*
531	Aggregatibacter	actinomycetemcomitans	serotype d str. SA269	1434259	*	1	*	*
531	Aggregatibacter	actinomycetemcomitans	serotype d str. SA3033	1434260	*	1	*	*
531	Aggregatibacter	actinomycetemcomitans	serotype d str. SA3733	1434261	*	1	*	*
531	Aggregatibacter	actinomycetemcomitans	serotype d str. SA508	1434262	*	1	*	*
531	Aggregatibacter	actinomycetemcomitans	serotype e str. ANH9776	1434265	*	1	*	*
531	Aggregatibacter	actinomycetemcomitans	serotype e str. SA2149	1434263	*	1	*	*
531	Aggregatibacter	actinomycetemcomitans	serotype e str. SA2876	1434264	*	1	*	*
531	Aggregatibacter	actinomycetemcomitans	serotype e str. SA3096	1440768	*	1	*	*
531	Aggregatibacter	actinomycetemcomitans	serotype e str. SC1083	907488	*	1	*	*
531	Aggregatibacter	actinomycetemcomitans	serotype e str. SC936	1440769	*	1	*	*
531	Aggregatibacter	actinomycetemcomitans	serotype e str. SCC393	907489	*	1	*	*
531	Aggregatibacter	actinomycetemcomitans	serotype f str. D18P1	907490	*	1	*	*
531	Aggregatibacter	actinomycetemcomitans	serotype f str. SC29R	1440770	*	1	*	*
531	Aggregatibacter	actinomycetemcomitans	VT1169	714	*	1	*	*
531	Aggregatibacter	actinomycetemcomitans	Y4, ATCC 43718	1035194	*	1	*	*
545	Aggregatibacter	aphrophilus	NJ8700	634176	*	1	*	*
545	Aggregatibacter	aphrophilus	F0387	679198	*	1	*	*
545	Aggregatibacter	aphrophilus	ATCC 33389	985008	*	1	*	*
720	Aggregatibacter	paraphrophilus	W10433	732	*	1	*	*
762	Aggregatibacter	segnis	ATCC 33393	888057	*	1	*	*
458	Aggregatibacter	sp. oral taxon 458	W10330	1321772	*	1	*	*
	Agrobacterium				(50/54)	(54/54)	(13/57)	(51/54)	Seufferheld et al 03
485	Agrobacterium	tumefaciens	str. C58, ATCC 33970	176299	1	1	*	1
485	Agrobacterium	tumefaciens	biovar II K84	311403	1	1	*	1
485	Agrobacterium	tumefaciens	F2	1050720	1	1	*	1
485	Agrobacterium	tumefaciens	5A	1107544	1	1	1	1
485	Agrobacterium	tumefaciens	CCNWGS0286	1082932	1	1		1
485	Agrobacterium	tumefaciens	str. Cherry 2E-2-2	1281779	1	1	*	1
	Alloiococcus				(1/1)	(1/1)	*	*	*
831	Alloiococcus	otitis	ATCC 51267	883081	1	1	*	*
	Alloprevotella				*	*	*	*	*
302	Alloprevotella	rava	F0323	679199	*	*	*	*
466	Alloprevotella	tannerae	ATCC 51259	626522	*	*	*	*
	Alloscardovia				(3/3)	(3/3)	(3/3)	*	*
198	Alloscardovia	omnicolens	F0580	1321816	1	1	1	*
198	Alloscardovia	omnicolens	DSM 21503	1120979	1	1	1	*
	Anaerococcus				(11/15)	(14/15)	*	(9/15)	Locke 15
859	Anaerococcus	lactolyticus	ATCC 51172	525254	1	1	*	*
738	Anaerococcus	prevotii	DSM 20548, PC1, ATCC 9321	525919	1	1	*	1
738	Anaerococcus	prevotii	ACS-065-V-Col13	879305	*	*	*	1
788	Anaerococcus	tetradius	ATCC 35098	525255	1	1	*	1
	Anaeroglobus				(1/1)	(1/1)	*	*	*
121	Anaeroglobus	geminatus	F0357	861450	1^	1*	*	*
	Arcanobacterium				*	(3/3)	(3/3)	*	*
811	Arcanobacterium	haemolyticum	DSM 20595, CCM, ATCC 9345	644284	*	1^	2	*
	Arsenicicoccus				(2/2)	(2/2)	*	(2/2)	*
190	Arsenicicoccus	sp. oral taxon 190	F0371	1658671	1	2	*	1
	Atopobium				(1/16)	(16/16)	*	*	*
674	Atopobium	minutum	10063974	997872	*	1	*	*
723	Atopobium	parvulum	DNF00906	1287474	*	1	*	*
723	Atopobium	parvulum	DSM 20469, IPP 1246, ATCC 33793	521095	*	1	*	*
750	Atopobium	rimae	ATCC 49626, VPI D140H-11A, DSM 7090	553184	*	1	*	*
199	Atopobium	sp. oral taxon 199	F0494	1203602	*	1	*	*
810	Atopobium	sp. oral taxon 810	F0209	1321773	1	1	*	*
814	Atopobium	vaginae	DSM 15829	525256	*	1	*	*
814	Atopobium	vaginae	PB189-T1-4	866774	*	1	*	*
	Bacillus	anthracis			(118/129)	(126/129)	*	*	*
824	Bacillus	anthracis	Ames	198094	1	1	*	*
824	Bacillus	anthracis	Ames Ancestor	261594	1	1	*	*
824	Bacillus	anthracis	Sterne	260799	1	1	*	*
824	Bacillus	anthracis	CDC 684	568206	1	1	*	*
824	Bacillus	anthracis	A0248	592021	1	1	*	*
824	Bacillus	anthracis	Tsiankovskii-I	405536	1	1	*	*
824	Bacillus	anthracis	str. A0174	486622	1	1	*	*
824	Bacillus	anthracis	str. A0193	486619	1	1	*	*
824	Bacillus	anthracis	str. A0389	486623	1	1	*	*
824	Bacillus	anthracis	str. A0442	486621	1^	1	*	*
824	Bacillus	anthracis	str. A0465	486620	1^	1	*	*
824	Bacillus	anthracis	str. A0488	486624	1	1	*	*
824	Bacillus	anthracis	str. H9401	768494	1	1	*	*
	Bacillus	clausii			*	*	*	*	*
045	Bacillus	clausii	KSM-K16	66692	*	*	*	*
	Bacillus	subtilis			(3/120)	(3/120)	*	(3/120)	*
468	Bacillus	subtilis	subsp. spizizenii str. W23	655816	*	*	*	*
468	Bacillus	subtilis	subsp. natto BEST195	645657	*	*	*	*
468	Bacillus	subtilis	BSn5	936156	*	*	*	*
468	Bacillus	subtilis	subsp. subtilis RO-NN-1	1052588	*	*	*	*
468	Bacillus	subtilis	subsp. spizizenii TU-B-10	1052585	*	*	*	*
468	Bacillus	subtilis	subsp. spizizenii ATCC 6633	703612	*	*	*	*
468	Bacillus	subtilis	subsp. subtilis str. SC-8	1089443	*	*	*	*
	Bacteroides				(268/279)	(197/279)	(3/279)	(145/279)	*
787	Bacteroides	pyogenes	JCM 10003	1235813	1	*	*	*
787	Bacteroides	pyogenes	F0041	1321819	1	*	*	*
787	Bacteroides	pyogenes	JCM 6292	1235809	1^	*	*	*
787	Bacteroides	pyogenes	JCM 6294	1235810	1^	*	*	*
787	Bacteroides	pyogenes	DSM 20611	1121100	1	*	*	*
	unc. Oral Bacteroidetes				*	*	*	*
272	Bacteroidetes [G-1]	oral taxon 272	F0290	888054	*	*	*	*
274	Bacteroidetes bacterium	oral taxon 274	F0058	575590	*	*	*	*
	Bartonella				(79/98)	(79/98)	*	(5/98)	*
01	Bartonella	schoenbuchensis	m07a	1094496	1	1	*	*
	Bifidobacterium				(291/292)	(292/292)	(289/292)	(259/292)	Quan et al 2011
895	Bifidobacterium	animalis subsp. animalis	ATCC 25527	703613	1	1	1	1
895	Bifidobacterium	animalis subsp. lactis	Bi-07	742729	1	1	1	1
895	Bifidobacterium	animalis subsp. lactis	AD011	442563	1	1	1	1
895	Bifidobacterium	animalis subsp. lactis	DSM 10140	555970	1	1	1	1
895	Bifidobacterium	animalis subsp. lactis	Bl-04	580050	1	1	1	1
895	Bifidobacterium	animalis subsp. lactis	BB-12	552531	1	1	1	1
895	Bifidobacterium	animalis subsp. lactis	V9	573236	1	1	1	1
895	Bifidobacterium	animalis subsp. lactis	CNCM I-2494	1042403	1	1	*	1
895	Bifidobacterium	animalis subsp. lactis	BLC1	1075106	1	1	1	1
895	Bifidobacterium	animalis subsp. lactis	B420	1168290	1	1	1	1
895	Bifidobacterium	animalis subsp. lactis	HN019	486409	1	1	1	1
895	Bifidobacterium	animalis subsp. lactis	BS 01	911598	1	1	1	1
889	Bifidobacterium	breve	ACS-071-V-Sch8b	866777	1	2	1	1
889	Bifidobacterium	breve	UCC2003	326426	1	2	1	1
889	Bifidobacterium	breve	DSM 20213 = JCM 1192	518634	1	2	1	1
889	Bifidobacterium	breve	CECT 7263, 26M2	1036735	1	2	1	1
889	Bifidobacterium	breve	HPH0326	1203540	1	2	1	1
889	Bifidobacterium	breve	JCP7499	1261072	1	2	1	1
588	Bifidobacterium	dentium	Bd1	401473	1	2	1	1
588	Bifidobacterium	dentium	ATCC 27678	473819	1	2	1	1
588	Bifidobacterium	dentium	ATCC 27679	871562	1	2	1	1
588	Bifidobacterium	dentium	JCVIHMP022	553191	1	2	1	1
862	Bifidobacterium	longum	subsp. longum 2-2B	1161745	1	2	1	1
862	Bifidobacterium	longum	subsp. infantis 157F	565040	1	2	1	1
862	Bifidobacterium	longum	subsp. longum 35B	1161904	1	2	1	1
862	Bifidobacterium	longum	subsp. longum 44B	1161743	1	2	1	1
862	Bifidobacterium	longum	NCC2705	206672	1	2	1	1
862	Bifidobacterium	longum	DJO10A	205913	1	2	1	1
862	Bifidobacterium	longum	subsp. infantis ATCC 15697	391904	1	2	1	1
862	Bifidobacterium	longum	subsp. longum JDM301	759350	1	2	1	1
862	Bifidobacterium	longum	subsp. longum F8	722911	1	2	1	1
862	Bifidobacterium	longum	subsp. longum BBMN68	890402	1	2	1	1
862	Bifidobacterium	longum	subsp. longum JCM 1217	565042	1	1	1	1
862	Bifidobacterium	longum	subsp. longum KACC 91563	1035817	1	2	1	1
862	Bifidobacterium	longum	subsp. longum ATCC 55813	548480	1	2	1	1
862	Bifidobacterium	longum	subsp. longum 1-6B	1161744	1	2	1	*
891	Bifidobacterium	scardovii	LMG 21589	158787	1	1	1	1
890	Bifidobacterium	subtile	LMG 11597	77635	1	1	1	*
890	Bifidobacterium	subtile	DSM 20096	1121110	1	2	1	*
	Bordetella				(153/153)	(153/153)	(6/153)	(59/153)	*
828	Bordetella	pertussis	Tohama I, ATCC BAA-589, NCTC-13251	257313	1	1	*	*
828	Bordetella	pertussis	CS	1017264	1	1	*	*
828	Bordetella	pertussis	B1917	743277	1	1	*	*
	Bradyrhizobium				(129/130)	(128/130)	(39/130)	(129/129)	Smart et al 84
597	Bradyrhizobium	elkanii	USDA 76	398525	1	2	1	5
597	Bradyrhizobium	elkanii	587	1156987	1	2	1	3
	Brevundimonas				(26/26)	(26/26)	*	(24/26)	Mehlig, et al 13
590	Brevundimonas	diminuta	470-4, ATCC 13184	1035191	1	2	*	1
590	Brevundimonas	diminuta	ATCC 11568	751586	1	2	*	1
	Bulleidia				(0/1)	*	*	*	*
603	Bulleidia	extructa	W1219, ATCC BAA-170, DSM 13220	679192	*	*	*	*
	Burkholderia	cepacia			(14/14)	(14/14)	*	(14/14)	Mullan et al 02
571	Burkholderia	cepacia	GG4	1009846	1	1	*	1
571	Burkholderia	cepacia	JBK9	1395570	1	1	*	1
	Campylobacter				(680/686)	(680/686)	*	(605/686)	Candon et al, 07
575	Campylobacter	concisus	ATCC 51561	1243032	1	2	*	1
575	Campylobacter	concisus	ATCC 51562	1242969	1	2	*	1
575	Campylobacter	concisus	UNSW1	1242967	1	2	*	1
575	Campylobacter	concisus	strain 13826	360104	1	2	*	1
575	Campylobacter	concisus	UNSWCD	929793	1	2	*	1
580	Campylobacter	curvus	525.92	360105	1	2	*	1
580	Campylobacter	curvus	DSM 6644	1121268	1	2	*	1
623	Campylobacter	gracilis	ATCC 33236	824	1	1	*	1
623	Campylobacter	gracilis	RM3268	553220	1	1	*	1
748	Campylobacter	rectus	RM3267 ATCC 33238, CCUG 20446	553218	1	1	*	1
763	Campylobacter	showae	CC57C	1073353	1	1	*	1
763	Campylobacter	showae	RM3277 ATCC 51146 CCUG 30254	553219	1	1	*	1
763	Campylobacter	showae	CSUNSWCD	1244083	1	1	*	*
842	Campylobacter	ureolyticus	ACS-301-V-Sch3b	883165	1	2	*	1
842	Campylobacter	ureolyticus	DSM 20703	1121102	1	2	*	1
	Candidate division SR1				(0/4)	*	*	*	*
874	Candidate division SR1	bacterium	MGEHA	1293577	*	*	*	*
	Candidate division TM7				(0/8)	*	*	*	*
348	Candidate division TM7 single-cell isolate	TM7a	--	447454	*	*	*	*
348	Candidate division TM7 single-cell isolate	TM7b	--	447455	*	*	*	*
348	Candidate division TM7 single-cell isolate	TM7c	--	447456	*	*	*	*
	Capnocytophaga				(33/33)	(33/33)	*	(9/33)	*
337	Capnocytophaga	gingivalis	ATCC 33624	553178	1	1	*	*
325	Capnocytophaga	granulosa	ATCC 51502	641143	1	1	*	*
627	Capnocytophaga	haemolytica	CCUG 32990	45243	1	1	*	*
700	Capnocytophaga	ochracea	DSM 7271, ATCC 27872, JCM 12966	521097	1	1	*	*
700	Capnocytophaga	ochracea	F0287	873517	1	1	*	*
700	Capnocytophaga	ochracea	str. Holt 25	1125719	1	1	*	*
323	Capnocytophaga	sp. oral taxon 323	F0383	1705617	1	1	*	*
324	Capnocytophaga	sp. oral taxon 324	F0483	1127691	1	1	*	*
326	Capnocytophaga	sp. oral taxon 326	F0382	1035193	1	1	*	*
329	Capnocytophaga	sp. oral taxon 329	F0087	706436	1	1	*	*
332	Capnocytophaga	sp. oral taxon 332	F0381	1127692	1	1	*	*
335	Capnocytophaga	sp. oral taxon 335	F0486	1125720	1	1	*	*
336	Capnocytophaga	sp. oral taxon 336	F0502	1203603	1	1	*	*
338	Capnocytophaga	sp. oral taxon 338	F0234	888059	1	1	*	*
380	Capnocytophaga	sp. oral taxon 380	F0488	1127693	1	1	*	*
412	Capnocytophaga	sp. oral taxon 412	F0487	1125721	1	1	*	*
863	Capnocytophaga	sp. oral taxon 863	F0517	1227266	1	1	*	*
775	Capnocytophaga	sputigena	ATCC 33612	553177	1	1	*	*
	Cardiobacterium				*	(2/2)	*	(2/2)	*
633	Cardiobacterium	hominis	ATCC 15826	638300	*	1	*	1
540	Cardiobacterium	valvarum	F0432	797473	*	2	*	1
	Catonella				(0/1)	*	*	*	*
165	Catonella	morbi	ATCC 51271	592026	*	*	*	*
	Centipeda				*	(1/1)	*	*	*
726	Centipeda	periodontii	DSM 2778	888060	*	*	*	*
	Chlamydophila				(0/7)	*	*	*	*
733	Chlamydophila	pneumoniae	CWL029	115713	*	*	*	*
733	Chlamydophila	pneumoniae	AR39	115711	*	*	*	*
733	Chlamydophila	pneumoniae	J138	138677	*	*	*	*
733	Chlamydophila	pneumoniae	TW-183	182082	*	*	*	*
733	Chlamydophila	pneumoniae	LPCoLN	406984	*	*	*	*
	Chloroflexi				(18/107)	(11/107)	*	(26/107)	*
439	Chloroflexi	bacterium oral taxon 439	isolate Chl2	1311575	1	1	*	1
					*	*	*	*
876	Clostridiales [F-1][G-1]	sp. oral taxon 876	F0540	1321778	*	*	*	*
	Comamonas				(39/42)	(41/42)	*	(38/42)	Mehling et al 13
858	Comamonas	testosteroni	CNB-2	688245	1	1	*	1
858	Comamonas	testosteroni	KF-1	399795	1	1	*	1
858	Comamonas	testosteroni	S44	563045	1	1	*	1
858	Comamonas	testosteroni	ATCC 11996	1009852	1	1	*	1
	Corynebacterium				(1/279)	(279/279)	(279/279)	(279/279)	Klauth et al 2006
591	Corynebacterium	diphtheriae	NCTC 13129	257309	*	2	1	2
591	Corynebacterium	diphtheriae	BH8	698973	*	1	1	2
591	Corynebacterium	diphtheriae	INCA 402	698972	*	2	1	2
591	Corynebacterium	diphtheriae	241	698966	*	2	1	2
591	Corynebacterium	diphtheriae	31A	698962	*	1	1	2
591	Corynebacterium	diphtheriae	VA01	698971	*	2	1	2
591	Corynebacterium	diphtheriae	HC04	698970	*	2	1	2
591	Corynebacterium	diphtheriae	HC03	698969	*	2	1	2
591	Corynebacterium	diphtheriae	HC02	698968	*	1	1	2
591	Corynebacterium	diphtheriae	HC01	698967	*	2	1	2
591	Corynebacterium	diphtheriae	CDCE 8392	698965	*	2	1	1
591	Corynebacterium	diphtheriae	PW8	698964	*	1	1	2
591	Corynebacterium	diphtheriae	C7 (beta)	698963	*	2	1	2
591	Corynebacterium	diphtheriae	bv. intermedius str. NCTC 5011	1166015	*	1	1	2
591	Corynebacterium	diphtheriae	DSM 43988	1206106	*	2	1	2
591	Corynebacterium	diphtheriae	str. Aberdeen	1206107	*	1	1	2
595	Corynebacterium	durum	F0235	1035195	*	2	1	2
666	Corynebacterium	matruchotii	ATCC 14266	553207	*	2	1	2
666	Corynebacterium	matruchotii	ATCC 33806	566549	*	2	1	2
184	Corynebacterium	tuscaniense	DNF00037	1401064	*	2	1	2
853	Corynebacterium	urealyticum	DSM 7109	504474	*	2	1	2
853	Corynebacterium	urealyticum	DSM 7111	1267754	*	2	1	3
	Cronobacter				(72/72)	(72/72)	*	*	*
753	Cronobacter	sakazakii	ATCC BAA-894	290339	1	2	*	*
753	Cronobacter	sakazakii	CMCC 45402	1401659	1	2	*	*
753	Cronobacter	sakazakii	ES15	1138308	1	2	*	*
753	Cronobacter	sakazakii	SP291	956149	1	2	*	*
753	Cronobacter	sakazakii	680	1208592	1	2	*	*
	Cryptobacterium				(1/1)	(1/1)	*	(1/1)	*
579	Cryptobacterium	curtum	DSM 15641, ATCC 700683, 12-3T	469378	1	1	*	1
	Cutibacterium				(24/24)	(24/24)	(24/24)	(24/24)	*
552	Cutibacterium (Propionibacterium)	avidum	VPI 0179 (ATCC 25577)	997355	1	1	1	2
552	Cutibacterium (Propionibacterium)	avidum	44067	1170318	1	1	1	2
	Delftia				(22/22)	(21/22)	*	(22/22)	*
023	Delftia	acidovorans	SPH-1, ATCC15668	398578	1	2	*	1
023	Delftia	acidovorans	2167 DR66	80866	1	2	*	2
023	Delftia	acidovorans	CCUG 274B	883101	1	2	*	2
023	Delftia	acidovorans	CCUG 15835	883100	1	2	*	2
	Desulfobulbus				(5/12)	*	*	(5/12)	*
041	Desulfobulbus	sp. oral taxon 041	Dsb2	1292047	*	*	*	*
041	Desulfobulbus	sp. oral taxon 041	Dsb3	1292048	*	*	*	*
	Desulfomicrobium				*	*	*	*	*
703	Desulfomicrobium	orale	DSM 12838	888061	*	*	*	*
	Desulfovibrio				(6/64)	(10/64)	*	(4/64)	Jones & Chambers, 75
605	Desulfovibrio	fairfieldensis	CCUG 45958	44742	1	1	*	1
	Dialister				(5/5)	(5/5)	*	(3/5)	*
118	Dialister	invisus	DSM 15470	592028	1	3	*	2
843	Dialister	micraerophilus	DSM 19965	888062	1	3	*	*
	Dolosigranulum				(0/1)	*	*	*	*
813	Dolosigranulum	pigrum	ATCC 51524	883103	*	*	*	*
	Eggerthella				(5/5)	(5/5)	*	(5/5)	*
654	Eggerthella	lenta	DSM 2243, VPI 0255	479437	1	2	*	*
	Eggerthia				(0/2)	*	*	*	*
569	Eggerthia (Lactobacillus)	catenaformis	OT 569	999415	*	*	*	*
	Eikenella				(18/18)	(18/18)	*	(10/18)	*
577	Eikenella	corrodens	ATCC 23834	546274	1	1	*	1
577	Eikenella	corrodens	CC92I	1073362	1	1	*	1
	Enterobacter				(332/348)	(339/348)	*	(316/348)	Cooney & Wang, 76
565	Enterobacter	cancerogenus	ATCC 35316	500639	1	2	*	1
565	Enterobacter	cancerogenus	YZ1	1260277	1	2	*	1
634	Enterobacter	hormaechei	ATCC 49162	888063	1	2	*	1
	Enterococcus				(9/881)	(6/881)	*	(1/881)	*
801	Enterococcus	casseliflavus	EC30	565652	*	*	*	*
801	Enterococcus	casseliflavus	ATCC 12755	888066	*	*	*	*
801	Enterococcus	casseliflavus	14-MB-W-14	1259825	*	*	*	*
880	Enterococcus	durans	IPLA 655	1288492	*	*	*	*
880	Enterococcus	durans	FB129-CNAB4	883162	*	*	*	*
880	Enterococcus	durans	ATCC 6056	1140001	*	*	*	*
604	Enterococcus	faecalis	DSM 20478, ATCC 19433, NCTC 775, JCM 8726, NCDO 58	--	*	*	*	*
604	Enterococcus	faecalis	V583, ATCC 700802	226185	*	*	*	*
604	Enterococcus	faecalis	62	936153	*	*	*	*
604	Enterococcus	faecalis	OG1RF, ATCC 47077	474186	*	*	*	*
604	Enterococcus	faecalis	HH22	491075	*	*	*	*
604	Enterococcus	faecalis	TX0104	491074	*	*	*	*
604	Enterococcus	faecalis	TUSoD Ef11	553209	*	*	*	*
604	Enterococcus	faecalis	ATCC 29200	525271	*	*	*	*
604	Enterococcus	faecalis	TX1322	525278	*	*	*	*
803	Enterococcus	italicus	DSM 15952	888064	1	1	*	1
802	Enterococcus	saccharolyticus	30_1	742813	*	*	*	*
802	Enterococcus	saccharolyticus	ATCC 43076	1139996	1	1	*	*
	Erysipelothrix				(0/5)	*	*	*	*
484	Erysipelothrix	tonsillarum	DSM 14972	1121874	*	*	*	*
	Escherichia	coli			(3376/3402)	3394(/3042)	(0/3042)	(2/3042)	Ault-Riché et al 1998
574	Escherichia	coli	42	216592	Not Determined	Not Determined	*	Not Determined
574	Escherichia	coli	536	362663	Not Determined	Not Determined	*	Not Determined
574	Escherichia	coli	53638	344610	Not Determined	Not Determined	*	Not Determined
574	Escherichia	coli	55989	585055	Not Determined	Not Determined	*	Not Determined
574	Escherichia	coli	83972	525281	Not Determined	Not Determined	*	Not Determined
574	Escherichia	coli	0157:H7 str. Sakai	386585	Not Determined	Not Determined	*	Not Determined
574	Escherichia	coli	101-1	358709	Not Determined	Not Determined	*	Not Determined
574	Escherichia	coli	APEC O1	405955	Not Determined	Not Determined	*	Not Determined
574	Escherichia	coli	B str. REL606	413997	Not Determined	Not Determined	*	Not Determined
574	Escherichia	coli	B171 (O111:NM)	344601	Not Determined	Not Determined	*	Not Determined
574	Escherichia	coli	B7A (O148:H28:CS6:LT+:ST+)	340184	Not Determined	Not Determined	*	Not Determined
574	Escherichia	coli	BL21(DE3)	469008	Not Determined	Not Determined	*	Not Determined
574	Escherichia	coli	BL21(DE3)	469008	Not Determined	Not Determined	*	Not Determined
574	Escherichia	coli	BW2952	595496	Not Determined	Not Determined	*	Not Determined
574	Escherichia	coli	C str. ATCC 8739	481805	Not Determined	Not Determined	*	Not Determined
574	Escherichia	coli	CFT073	199310	Not Determined	Not Determined	*	Not Determined
574	Escherichia	coli	E110019 (O111:H9)	340186	Not Determined	Not Determined	*	Not Determined
574	Escherichia	coli	E22	340185	Not Determined	Not Determined	*	Not Determined
574	Escherichia	coli	E24377A	331111	Not Determined	Not Determined	*	Not Determined
574	Escherichia	coli	ED1a (O81)	585397	Not Determined	Not Determined	*	Not Determined
574	Escherichia	coli	F11	340197	Not Determined	Not Determined	*	Not Determined
574	Escherichia	coli	HS	331112	Not Determined	Not Determined	*	Not Determined
574	Escherichia	coli	IAI1 (O8)	585034	Not Determined	Not Determined	*	Not Determined
574	Escherichia	coli	IAI39 (O7:K1)	585057	Not Determined	Not Determined	*	Not Determined
574	Escherichia	coli	K12 W3110	316407	Not Determined	Not Determined	*	Not Determined
574	Escherichia	coli	LF82	591946	Not Determined	Not Determined	*	Not Determined
574	Escherichia	coli	O103:H2 str. 12009	585395	Not Determined	Not Determined	*	Not Determined
574	Escherichia	coli	O111:H- str. 11128	585396	Not Determined	Not Determined	*	Not Determined
574	Escherichia	coli	O127:H6 str. E2348/69	574521	Not Determined	Not Determined	*	Not Determined
574	Escherichia	coli	O157:H7 EDL933	155864	Not Determined	Not Determined	*	Not Determined
574	Escherichia	coli	O157:H7 str. EC4042	444449	Not Determined	Not Determined	*	Not Determined
574	Escherichia	coli	O157:H7 str. EC4045	444448	Not Determined	Not Determined	*	Not Determined
574	Escherichia	coli	O157:H7 str. EC4076	444453	Not Determined	Not Determined	*	Not Determined
574	Escherichia	coli	O157:H7 str. EC4113	444452	Not Determined	Not Determined	*	Not Determined
574	Escherichia	coli	O157:H7 str. EC4115	444450	Not Determined	Not Determined	*	Not Determined
574	Escherichia	coli	O157:H7 str. EC4196	444451	Not Determined	Not Determined	*	Not Determined
574	Escherichia	coli	O157:H7 str. EC4206	444447	Not Determined	Not Determined	*	Not Determined
574	Escherichia	coli	O157:H7 str. EC4401	478004	Not Determined	Not Determined	*	Not Determined
574	Escherichia	coli	O157:H7 str. EC4486	478005	Not Determined	Not Determined	*	Not Determined
574	Escherichia	coli	O157:H7 str. EC4501	478006	Not Determined	Not Determined	*	Not Determined
574	Escherichia	coli	O157:H7 str. EC508	478007	Not Determined	Not Determined	*	Not Determined
574	Escherichia	coli	O157:H7 str. EC869	478008	Not Determined	Not Determined	*	Not Determined
574	Escherichia	coli	O157:H7 str. TW14359	544404	Not Determined	Not Determined	*	Not Determined
574	Escherichia	coli	O157:H7 str. TW14588	502346	Not Determined	Not Determined	*	Not Determined
574	Escherichia	coli	O18ac:H7:K1 RS218 (NMEC)	439184	Not Determined	Not Determined	*	Not Determined
574	Escherichia	coli	O26:H11 str. 11368	573235	Not Determined	Not Determined	*	Not Determined
574	Escherichia	coli	S88 (O45:K1)	585035	Not Determined	Not Determined	*	Not Determined
574	Escherichia	coli	SE11	409438	Not Determined	Not Determined	*	Not Determined
574	Escherichia	coli	SECEC SMS-3-5	439855	Not Determined	Not Determined	*	Not Determined
574	Escherichia	coli	str. K-12 substr. DH10B	316385	Not Determined	Not Determined	*	Not Determined
574	Escherichia	coli	str. K-12 substr. MG1655	511145	Not Determined	Not Determined	*	Not Determined
574	Escherichia	coli	UMN026 (O17:K52:H18)	585056	Not Determined	Not Determined	*	Not Determined
574	Escherichia	coli	UTI89	364106	Not Determined	Not Determined	*	Not Determined
	Eubacterium				(33/50)	(19/50)	*	(20/20)	*
557	Eubacterium (Peptostreptococcaceae)	brachy	ATCC 33089	1321814	*	*	*	*
105	Eubacterium	infirmum	ATCC 700433, NCTC 12940	56774	*	*	*	*
105	Eubacterium	infirmum	F0142	883109	*	*	*	*
655	Eubacterium	limosum	KIST612	903814	*	3	*	1
694	Eubacterium (Peptostreptococcaceae)	nodatum	ATCC 33099	1161902	*	*	*	*
759	Eubacterium	saphenum	ATCC 49989	592031	*	*	*	*
377	Eubacterium	yurii subsp. margaretiae	ATCC 43715	864565	*	1	*	*
467	Eubacterium[11][G-1]	sulci	ATCC 35585	888727	*	*	*	*
	Filifactor				*	(1/1)	*	*	*
539	Filifactor	alocis	ATCC 35896	546269	*	2	*	*
	Finegoldia				(6/6)	(6/6)	*	(6/6)	*
662	Finegoldia	magna	ATCC 29328	334413	1	1	*	1
662	Finegoldia	magna	ALB8	1459804	1	1	*	1
662	Finegoldia	magna	ATCC 53516	525282	1	1	*	1
662	Finegoldia	magna	ACS-171-V-Col3	768713	1	1	*	1
662	Finegoldia	magna	BVS033A4	866773	1	1	*	1
662	Finegoldia	magna	SY403409CC001050417	866779	1	1	*	1
	Fretibacterium (Synergistetes)				(1/4)	(2/4)	*	*	*
363	Fretibacterium	fastidiosum	SGP1	651822	*	1	*	*
	Fusobacterium				(2/106)	(100/106)	*	*	*
860	Fusobacterium	gonidiaformans	ATCC 25563	469615	*	1	*	*
860	Fusobacterium	gonidiaformans	3-1-5R	469605	*	1	*	*
953	Fusobacterium	hwasookii	ChDC F206	1307443	*	1	*	*
953	Fusobacterium	hwasookii	ChDC F300	1307444	*	1	*	*
953	Fusobacterium	hwasookii	ChDC F174	1307442	*	1	*	*
953	Fusobacterium	hwasookii	ChDC F128	1216362	*		*	*
690	Fusobacterium	necrophorum	subsp. funduliforme ATCC 51357	1095747	*	1	*	*
690	Fusobacterium	necrophorum	D12	556263	*	1	*	*
690	Fusobacterium	necrophorum	subsp. funduliforme 1_1_36S	742814	*	1	*	*
690	Fusobacterium	necrophorum	subsp. funduliforme Fnf 1007	1161424	*	1	*	*
690	Fusobacterium	necrophorum	subsp. funduliforme B35	1226633	*	1	*	*
420	Fusobacterium	nucleatum subsp. animalis	KCOM 1325	76859	*	*	*	*
420	Fusobacterium	nucleatum subsp. animalis	KCOM 1279	76859	*	*	*	*
420	Fusobacterium	nucleatum subsp. animalis	7_1	457405	*	*	*	*
420	Fusobacterium	nucleatum subsp. animalis	11_3_2	457403	*	1	*	*
420	Fusobacterium	nucleatum subsp. animalis	21_1A	469601	*	1	*	*
420	Fusobacterium	nucleatum subsp. animalis	4_8	469607	*	1	*	*
420	Fusobacterium	nucleatum subsp. animalis	ATCC 51191	997347	*	1	*	*
420	Fusobacterium	nucleatum subsp. animalis	F0419	999414	*	1	*	*
698	Fusobacterium	nucleatum subsp. nucleatum	ChDC F316,KCOM 1322	1307428	*	*	*	*
698	Fusobacterium	nucleatum subsp. nucleatum	KCOM 1250	76856	*	*	*	*
698	Fusobacterium	nucleatum subsp. nucleatum	ATCC 25586	190304	*	1	*	*
698	Fusobacterium	nucleatum subsp. nucleatum	ATCC 23726	525283	*	1	*	*
202	Fusobacterium	nucleatum subsp. polymorphum	ChDC F319	76857	*	1	*	*
202	Fusobacterium	nucleatum subsp. polymorphum	NCTC10562	76857	*	1	*	*
202	Fusobacterium	nucleatum subsp. polymorphum	ChDC F306	76857	*	1	*	*
202	Fusobacterium	nucleatum subsp. polymorphum	ATCC 10953	393480	*	1	*	*
202	Fusobacterium	nucleatum subsp. polymorphum	F0401	693991	*	1	*	*
200	Fusobacterium	nucleatum subsp. vincentii	3_1_36A2	469604	*	1	*	*
200	Fusobacterium	nucleatum subsp. vincentii	ChDC F8,KCOM 1231	1307427	*	1	*	*
200	Fusobacterium	nucleatum subsp. vincentii	3_1_27	469602	*	1	*	*
200	Fusobacterium	nucleatum subsp. vincentii	ATCC 49256	209882	*	1	*	*
201	Fusobacterium	periodonticum	1_1_41FAA	469621	*	1	*	*
201	Fusobacterium	periodonticum	2_1_31	469599	*	1	*	*
201	Fusobacterium	periodonticum	ATCC 33693	546275	*	1	*	*
201	Fusobacterium	periodonticum	D10	620833	*	1	*	*
370	Fusobacterium	sp. oral taxon 370	F0437	861452	*	1	*	*
	Gardnerella				(40/41)	(40/41)	(40/41)	*	*
829	Gardnerella	vaginalis	409-05	553190	1	1	1	*
829	Gardnerella	vaginalis	ATCC 14019	525284	1	1	1	*
829	Gardnerella	vaginalis	HMP9231	1009464	1	1	1	*
829	Gardnerella	vaginalis	5-1	682148	1	1	1	*
829	Gardnerella	vaginalis	AMD	682147	1	1	1	*
829	Gardnerella	vaginalis	315-A	879307	1	1	1	*
829	Gardnerella	vaginalis	1500E	698957	1	1	1	*
829	Gardnerella	vaginalis	284V, 42431	698950	1	1	1	*
	Gemella				(0/9)	*	*	*	*
555		bergeriae	ATCC 700627	1321820	*	*	*	*
626	Gemella	haemolysans	ATCC 10379	546270	*	*	*	*
626	Gemella	haemolysans	M341	562981	*	*	*	*
046	Gemella	morbillorum	M424	562982	*	*	*	*
757	Gemella	sanguinis	M325	562983	*	*	*	*
928	Gemella	sp. oral taxon 928	W2231	1785995	*	*	*	*
	Granulicatella				(0/3)	*	*	*	*
534	Granulicatella	adiacens	ATCC 49175	638301	*	*	*	*
596	Granulicatella	elegans	ATCC 700633	626369	*	*	*	*
	Haemophilus				*	(143/148)	*	*	*
535	Haemophilus	aegyptius	ATCC 11116	888728	*	1	*	*
821	Haemophilus	ducreyi	35000HP	233412	*	1	*	*
851	Haemophilus	haemolyticus	HK386	1095742	*	1	*	*
851	Haemophilus	haemolyticus	M19107	1028802	*	1	*	*
851	Haemophilus	haemolyticus	M19501	1028803	*	1	*	*
851	Haemophilus	haemolyticus	M21127	1028804	*	1	*	*
851	Haemophilus	haemolyticus	M21621	1028805	*	1	*	*
851	Haemophilus	haemolyticus	M21639	1028806	*	1	*	*
641	Haemophilus	influenzae	Rd KW20	71421	*	1	*	*
641	Haemophilus	influenzae	86-028NP	281310	*	1	*	*
641	Haemophilus	influenzae	PittEE	374930	*	1	*	*
641	Haemophilus	influenzae	PittGG	374931	*	1	*	*
641	Haemophilus	influenzae	10810	862964	*	1	*	*
641	Haemophilus	influenzae	F3047	935897	*	1	*	*
641	Haemophilus	influenzae	F3031	866630	*	1	*	*
641	Haemophilus	influenzae	R2846	262727	*	1	*	*
641	Haemophilus	influenzae	R2866	262728	*	1	*	*
641	Haemophilus	influenzae	22.1-21	374927	*	1	*	*
641	Haemophilus	influenzae	PittAA	374928	*	1	*	*
641	Haemophilus	influenzae	3655	375177	*	1	*	*
641	Haemophilus	influenzae	22.4-21	375063	*	1	*	*
641	Haemophilus	influenzae	PittHH	374932	*	1	*	*
641	Haemophilus	influenzae	PittII	374933	*	1	*	*
641	Haemophilus	influenzae	R3021	375432	*	2	*	*
641	Haemophilus	influenzae	HK1212	456482	*	1	*	*
641	Haemophilus	influenzae	6P18H1	521004	*	1	*	*
641	Haemophilus	influenzae	7P49H1	521005	*	1	*	*
641	Haemophilus	influenzae	RdAW	656912	*	1	*	*
641	Haemophilus	influenzae	NT127	656913	*	1	*	*
945	Haemophilus	parahaemolyticus	HK385	1095744	*	1	*	*
718	Haemophilus	parainfluenzae	T3T1	862965	*	1	*	*
718	Haemophilus	parainfluenzae	ATCC 33392	888828	*	1	*	*
718	Haemophilus	parainfluenzae	HK262	1095745	*	1	*	*
718	Haemophilus	parainfluenzae	HK2019	1095746	*	1	*	*
946	Haemophilus	pittmaniae	HK 85	1035188	*	1	*	*
851	Haemophilus	sp. oral taxon 851	F0397	762965	*	1	*	*
944	Haemophilus	sputorum	HK 2154	1078483	*	1	*	*
	Helicobacter	pylori			(504/507)	(505/507)	*	*	Bode et al 1993
812	Helicobacter	pylori	52	210	1	1	*	*
812	Helicobacter		26695	85962	1	1	*	*
812	Helicobacter	pylori	98-10	544405	1	1	*	*
812	Helicobacter	pylori	B128	544406	1	1	*	*
812	Helicobacter	pylori	B38	592205	1	1	*	*
812	Helicobacter	pylori	G27	563041	1	1	*	*
812	Helicobacter	pylori	HPAG1	357544	1	1	*	*
812	Helicobacter	pylori	India7	907238	1	1	*	*
812	Helicobacter	pylori	J99	85963	1	1	*	*
812	Helicobacter	pylori	Lithuania75	907237	1	1	*	*
812	Helicobacter	pylori	P12	570508	1	1	*	*
812	Helicobacter	pylori	Shi470	512562	1	1	*	*
	Johnsonella				(1/1)	(1/1)	*	*	*
635	Johnsonella	ignava	ATCC 51276	679200	1^	1	*	*
	Jonquetella				*	(3/3)	*	*	*
777	Jonquetella	anthropi	E3_33 E1	645512	*	1	*	*
777	Jonquetella	anthropi	DSM 22815	885272	*	1	*	*
	Kingella				(49/49)	(49/49)	*	(48/49)	*
582	Kingella	denitrificans	ATCC 33394	888741	1	1	*	1
646	Kingella	kingae	ATCC 23330	887327	1	1	*	1
646	Kingella	kingae	PYKK081	1150867	1	1	*	1
706	Kingella	oralis	ATCC 51147	629741	1	1	*	1
	Klebsiella	pneumoniae			(904/908)	(906/908)	*	(865/908)	Aiking et al 84
731	Klebsiella	pneumoniae	342	507522	1	2	*	1
731	Klebsiella	pneumoniae subsp. Rhinoscleromatis	ATCC 13884	667127	1	2	*	1
731	Klebsiella	pneumoniae	KCTC 2242	1049565	1	2	*	1
731	Klebsiella	pneumoniae	MGH 78578, ATCC 700721	272620	1	2	*	1
731	Klebsiella	pneumoniae	NTUH-K2044	484021	1	2	*	1
731	Klebsiella	pneumoniae	subsp. pneumoniae HS11286	1125630	1	2	*	1
	Kluyvera				(5/5)	(5/5)	*	(1/5)	*
865	Kluyvera	ascorbata	ATCC 33433	1006000	1	2
	Kytococcus				(2/2)	(2/2)	(2/2)	(2/2)	*
855	Kytococcus	sedentarius	DSM 20547	478801	1	2	1	3
	Lachnoanaerobaculum				(4/4)	(4/4)	*	*	*
494	Lachnoanaerobaculum	saburreum	DSM 3986	887325	1	1	*	*
494	Lachnoanaerobaculum	saburreum	F0468	1095750	1	1	*	*
	Lachnospiraceae				(68/78)	(48/78)	*	(37/78)	*
107	Lachnospiraceae bacterium	Oral taxon 107	F0167	575593	1	1	*	*
082	Lachnospiraceae bacterium	sp. oral taxon 082	F0431	861454	1	1	*	*
	Lachnospiraceae bacterium (Stomatobaculum)	(longum)	ACC2	796942	1	1	*	1
	Lactobacillus				(606/842)	(678/842)	*	(408/842)	*
529	Lactobacillus	amylovorus	30SC	891391	1	2	*	1
529	Lactobacillus	acidophilus	ATCC 4796	525306	1	2	*	*
529	Lactobacillus	acidophilus	CIP 76.13	1226675	*	*	*	*
529	Lactobacillus	acidophilus	CIRM-BIA 442	1226677	*	*	*	*
529	Lactobacillus	acidophilus	CIRM-BIA 445	1226678	1	2	*	*
529	Lactobacillus	acidophilus	DSM 20242	1226679	1	2	*	*
529	Lactobacillus	acidophilus	DSM 9126 (A 16)	1226676	1	2	*	*
529	Lactobacillus	acidophilus	La-14	1314884	*	*	*	*
529	Lactobacillus	acidophilus	NCFM	272621	*	*	*	*
558	Lactobacillus	brevis	ATCC 367	387344	1	3	*	1
558	Lactobacillus	brevis	KB290	1001583	1	3	*	1
558	Lactobacillus	brevis subsp. gravesensis	ATCC 27305	525310	1	3	*	1
881	Lactobacillus	buchneri	NRRL B-30929	511437	1	3	*	1
881	Lactobacillus	buchneri	ATCC 11577	525318	1	3	*
881	Lactobacillus	buchneri	CD034	1071400	1	3	*	1
568	Lactobacillus	casei	ATCC 334	321967	*	*	*	1
568	Lactobacillus	casei	BD-II	998820	1	2	*	1
568	Lactobacillus	casei	BL23	543734	1	2	*	1
568	Lactobacillus	casei	CRF28	1051654	1	2	*	1
568	Lactobacillus	casei	Lc-10	1051655	1	2	*	1
568	Lactobacillus	casei	LC2W	999378	1	2	*	1
568	Lactobacillus	casei	LOCK919	1318635	1	2	*	1
568	Lactobacillus	casei	Lpc-37	1051656	1	2	*	1
568	Lactobacillus	casei	M36	1051657	1	2	*	1
568	Lactobacillus	casei	str. Zhang	498216	1	2	*	1
816	Lactobacillus	coleohominis	101-4-CHN	575594	1	3	*	1
817	Lactobacillus	crispatus	214-1	679188	*	*	*	*
817	Lactobacillus	crispatus	FB049-03	883094	*	*	*	*
817	Lactobacillus	crispatus	FB077-07	883092	*	*	*	*
817	Lactobacillus	crispatus	JV-V01	491076	*	*	*	*
817	Lactobacillus	crispatus	MV-1A-US	575596	*	*	*	*
817	Lactobacillus	crispatus	SJ-3C-US	575598	*	*	*	*
817	Lactobacillus	crispatus	ST1	748671	*	*	*	*
608	Lactobacillus	fermentum	ATCC 14931	525325	1	3	*	1
608	Lactobacillus	fermentum	CECT 5716	712938	1	2	*	1
608	Lactobacillus	fermentum	F-6	767453	1	3	*	1
608	Lactobacillus	fermentum	IFO 3956	334390	1	3	*	1
608	Lactobacillus	fermentum	MTCC 8711	1366052	*	*	*	*
615	Lactobacillus	gasseri	ATCC 33323	324831	*	*	*	*
615	Lactobacillus	gasseri	K7	1334627	*	*	*	*
615	Lactobacillus	gasseri	2016	1346615	*	*	*	*
615	Lactobacillus	gasseri	JV-V03	525326	*	*	*	*
615	Lactobacillus	gasseri	202-4	630527	*	*	*	*
615	Lactobacillus	gasseri	224-1	679196	*	*	*	*
615	Lactobacillus	gasseri	CECT 5714	1185324	*	*	*	*
838	Lactobacillus	iners	DSM 13335	525328	*	*	*	*
838	Lactobacillus	iners	UPII 143-D	928327	*	*	*	*
838	Lactobacillus	iners	UPII 60-B	928328	*	*	*	*
838	Lactobacillus	iners	SPIN 1401G	879295	*	*	*	*
838	Lactobacillus	iners	LactinV 01V1-a	879297	*	*	*	*
838	Lactobacillus	iners	LactinV 03V1-b	879298	*	*	*	*
838	Lactobacillus	iners	LactinV 09V1-c	879299	*	*	*	*
838	Lactobacillus	iners	LactinV 11V1-d	879300	*	*	*	*
838	Lactobacillus	iners	SPIN 2503V10-D	879296	*	*	*	*
838	Lactobacillus	iners	LEAF 2053A-b	879301	*	*	*	*
838	Lactobacillus	iners	LEAF 2052A-d	879302	*	*	*	*
838	Lactobacillus	iners	LEAF 2062A-h1	879303	*	*	*	*
838	Lactobacillus	iners	LEAF 3008A-a	879304	*	*	*	*
838	Lactobacillus	iners	ATCC 55195	888801	*	*	*	*
839	Lactobacillus	jensenii	JV-V16	525329	*	*	*	*
839	Lactobacillus	jensenii	1153	440497	*	*	*	*
839	Lactobacillus	jensenii	27-2-CHN	575606	*	*	*	*
839	Lactobacillus	jensenii	269-3	596325	*	*	*	*
819	Lactobacillus	johnsonii	NCC 533	257314	*	*	*	*
819	Lactobacillus	johnsonii	FI9785	633699	*	*	*	*
819	Lactobacillus	johnsonii	DPC 6026	909954	*	*	*	*
819	Lactobacillus	johnsonii	N6.2	1408186	*	*	*	*
819	Lactobacillus	johnsonii	ATCC 33200	525330	*	*	*	*
819	Lactobacillus	johnsonii	pf01	1037411	*	*	*	*
424	Lactobacillus	kisonensis	F0435	797516	1	3	*	1
709	Lactobacillus	oris	F0423	944562	1	3	*	1
709	Lactobacillus	oris	PB013-T2-3	908339	1	3	*	1
882	Lactobacillus	panis	DSM 6035	1423782	1	3	*	1
716	Lactobacillus	paracasei subsp. paracasei	362 days, 12:02:00	537973	1	2	*	1
716	Lactobacillus	paracasei subsp. paracasei	ATCC 25302	525337	1	2	*	1
716	Lactobacillus	paracasei subsp. tolerans	Lpl7	1256230	1	2	*	1
716	Lactobacillus	paracasei subsp. paracasei	Lpp120	1256223	1	2	*	1
716	Lactobacillus	paracasei subsp. paracasei	Lpp230	1256219	1	2	*	1
418	Lactobacillus	parafarraginis	F0439	797515	1	4	*	1
883	Lactobacillus	pentosus	KCA1	1136177	1	3	*	1
861	Lactobacillus	plantarum	16	1327988	1	3	*	1
861	Lactobacillus	plantarum	IPLA88	1328309	1	3	*
861	Lactobacillus	plantarum	JDM1	644042	1	3	*	1
861	Lactobacillus	plantarum	subsp. plantarum ATCC 14917	525338	1	3	*	1
861	Lactobacillus	plantarum	subsp. plantarum NC8	1036177	1	3	*	1
861	Lactobacillus	plantarum	subsp. plantarum P-8	767468	1	3	*	1
861	Lactobacillus	plantarum	subsp. plantarum ST-III	889932	1	3	*	1
861	Lactobacillus	plantarum	UCMA 3037	1284223	1	3	*	1
861	Lactobacillus	plantarum	WCFS1	220668	1	3	*	1
861	Lactobacillus	plantarum	ZJ316	1284663	1	3	*	1
884	Lactobacillus	rapi	DSM 19907 = JCM 15042	1423795	1	3	*	1
818	Lactobacillus	reuteri	100-23	349123	1	3	*	1
818	Lactobacillus	reuteri	CF48-3A	525341	1	3	*	1
818	Lactobacillus	reuteri	F275, JCM 1112, DSM 20016	557436	1	3	*	1
818	Lactobacillus	reuteri	I5007	1340495	1	3	*	1
818	Lactobacillus	reuteri	JCM 1112, F275	299033	1	3	*	1
818	Lactobacillus	reuteri	MM2-3	585517	1	3	*	1
818	Lactobacillus	reuteri	MM4-1A	548485	1	3	*	1
818	Lactobacillus	reuteri	SD2112	491077	1	3	*	1
818	Lactobacillus	reuteri	TD1	1358027	1	3	*	1
749	Lactobacillus	rhamnosus	ATCC 21052	1002365	1	2	*	1
749	Lactobacillus	rhamnosus	K ATCC 8530	1088720	1	2	*	*
749	Lactobacillus	rhamnosus	GG	568703	1	2	*	1
749	Lactobacillus	rhamnosus	HN001	486408	1	2	*	1
749	Lactobacillus	rhamnosus	Lc 705	568704	1	2	*	1
749	Lactobacillus	rhamnosus	LMS2-1	525361	1	2	*	1
749	Lactobacillus	rhamnosus	LOCK900	1316933	1	2	*	1
749	Lactobacillus	rhamnosus	LOCK908	1318634	1	2	*	1
749	Lactobacillus	rhamnosus	LRHMDP2	1203258	1	2	*	1
749	Lactobacillus	rhamnosus	LRHMDP3	1203259	1	2	*	1
749	Lactobacillus	rhamnosus	MTCC 5462	947828	*	1	*	*
749	Lactobacillus	rhamnosus	R0011	880592	1	2	*	1
756	Lactobacillus	salivarius	ACS-116-V-Col5a	768728	*	1	*	*
756	Lactobacillus	salivarius	ATCC 11741	525364	*	*	*	*
756	Lactobacillus	salivarius	CECT 5713	712961	*	1	*	*
756	Lactobacillus	salivarius	cp400	1273133	*	1	*	*
756	Lactobacillus	salivarius	GJ-24	1041521	*	1	*	*
756	Lactobacillus	salivarius	NIAS840	1029822	*	1	*	*
756	Lactobacillus	salivarius	SMXD51	1108963	*	1	*	*
756	Lactobacillus	salivarius	UCC118	362948	*	1	*	*
051	Lactobacillus	vaginalis	ATCC 49540	525366	1	3	*	1
	Lactococcus				(0/110)	*	*	*	Aprea et al 05
804	Lactococcus	lactis subsp. cremoris	A76	1104322	*	*	*	*
804	Lactococcus	lactis subsp. cremoris	CNCM I-1631	1042402	*	*	*	*
804	Lactococcus	lactis subsp. cremoris	MG1363	416870	*	*	*	*
804	Lactococcus	lactis subsp. cremoris	NZ9000	746361	*	*	*	*
804	Lactococcus	lactis subsp. cremoris	SK11	272622	*	*	*	*
804	Lactococcus	lactis subsp. cremoris	TIFN7	1234877	*	*	*	*
804	Lactococcus	lactis subsp. cremoris	UC509.9	1111678	*	*	*	*
804	Lactococcus	lactis subsp. lactis	CV56	929102	*	*	*	*
804	Lactococcus	lactis subsp. lactis	IL1403	272623	*	*	*	*
804	Lactococcus	lactis subsp. lactis	IO-1	1046624	*	*	*	*
804	Lactococcus	lactis subsp. lactis	KF147	684738	*	*	*	*
804	Lactococcus	lactis subsp. lactis bv. diacetylactis	str. TIFN2	1234601	*	*	*	*
804	Lactococcus	lactis subsp. lactis bv. diacetylactis	str. TIFN4	1283280	*	*	*	*
	Lautropia				(1/1)	(1/1)	*	(1/1)	*
022	Lautropia	mirabilis	ATCC 51599	887898	1	1	*	1
	Leptotrichia				(0/16)	*	*	*	*
563	Leptotrichia	buccalis	ATCC 14201	40542	*	*	*	*
563	Leptotrichia	buccalis	C-1013-b, DSM 1135, ATCC 14201, JCM 1296	523794	*	*	*	*
845	Leptotrichia	goodfellowii	F0264	596323	*	*	*	*
845	Leptotrichia	goodfellowii	DSM 19756	714315	*	*	*	*
224	Leptotrichia	hofstadii	F0254	634994	*	*	*	*
224	Leptotrichia	hofstadii	DSM 21651	1122171	*	*	*	*
214	Leptotrichia	shahii	DSM 19757	1122172	*	*	*	*
212	Leptotrichia	sp. oral taxon 212	W10393	712357	*	*	*	*
215	Leptotrichia	sp. oral taxon 215	W9775	1321779	*	*	*	*
225	Leptotrichia	sp. oral taxon 225	F0581	1321774	*	*	*	*
847	Leptotrichia	sp. oral taxon 847	F0260	1785996	*	*	*	*
879	Leptotrichia	sp. oral taxon 879	F0557	1227268	*	*	*	*
222	Leptotrichia	wadei	F0279	888055	*	*	*	*
222	Leptotrichia	wadei	DSM 19758	1122174	*	*	*	*
	Listeria				(2/319)	(3/319)	*	*	Buzoleva et al 2006
825	Listeria	monocytogenes	serotype 4b str. CLIP 80459	568819	*	*	*	*
825	Listeria	monocytogenes	EGD-e	169963	*	*	*	*
825	Listeria	monocytogenes	4b F2365	265669	*	*	*	*
825	Listeria	monocytogenes	HCC23	552536	*	*	*	*
825	Listeria	monocytogenes	08-5923	637381	*	*	*	*
825	Listeria	monocytogenes	08-5578	653938	*	*	*	*
825	Listeria	monocytogenes	serotype 4a str. L99	565047	*	*	*	*
825	Listeria	monocytogenes	M7	1030009	*	*	*	*
825	Listeria	monocytogenes	10403S	393133	*	*	*	*
825	Listeria	monocytogenes	J0161	393130	*	*	*	*
825	Listeria	monocytogenes	FSL R2-561	393126	*	*	*	*
825	Listeria	monocytogenes	Finland 1988	393127	*	*	*	*
825	Listeria	monocytogenes	1/2a F6854	267409	*	*	*	*
825	Listeria	monocytogenes	4b H7858	267410	*	*	*	*
825	Listeria	monocytogenes	F6900	393128	*	*	*	*
825	Listeria	monocytogenes	FSL J1-194	393117	*	*	*	*
825	Listeria	monocytogenes	FSL J2-071	393121	*	*	*	*
825	Listeria	monocytogenes	FSL N1-017	393123	*	*	*	*
825	Listeria	monocytogenes	FSL R2-503	393125	*	*	*	*
825	Listeria	monocytogenes	FSL N3-165	393124	*	*	*	*
825	Listeria	monocytogenes	J2818	393131	*	*	*	*
825	Listeria	monocytogenes	HPB2262	401650	*	*	*	*
825	Listeria	monocytogenes	FSL F2-208	702458	*	*	*	*
825	Listeria	monocytogenes	J1816	930781	*	*	*	*
825	Listeria	monocytogenes	J1-220	930782	*	*	*	*
	Lysinibacillus				(56/67)	(55/56)	*	(53/56)	Shi et al 2015
614	Lysinibacillus	fusiformis	ZC1	714961	1	1	*	1
614	Lysinibacillus	fusiformis	ZB2	1231627	1	1	*	1
	Megasphaera				(17/17)	(17/17)	*	*	*
122	Megasphaera	micronuciformis	F0359	706434	1	2	*	*
	Mesorhizobium				(110/113)	(113/113)	(93/113)	(113/113)	Kostanjšek et al 2017
659	Mesorhizobium	loti	MAFF303099	266835	1	2	1	2
659	(Meso)Rhizobium	loti	NZP2037	935546	1	1	1	2
659	(Meso)Rhizobium	loti	USDA 3471	1040983	1	1	1	2
	Methanobrevibacter				(28/47)	(28/47)	*	*	*
815	Methanobrevibacter	oralis	JMR01	1415626	*	*	*	*
	Microbacterium				(111/117)	(105/117)	(113/117)	(112/117)	*
185	Microbacterium	ginsengisoli	DSM 18659	400772	1	1	1	2
186	Microbacterium	sp. oral taxon 186	F0373	1203549	1	1	1
	Mitsuokella				(3/3)	(3/3)	*	*	*
684	Mitsuokella	multacida	DSM 20544, A 405-1, ATCC 27723, NCTC 10	500635	1	3	*	*
131	Mitsuokella	sp. oral taxon 131	W9106	1321781	1	3	*	*
	Mobiluncus				(8/8)	(8/8)	(8/8)	*	*
830	Mobiluncus	mulieris	ATCC 35243	585199	1	1	1	*
830	Mobiluncus	mulieris	ATCC 35239	871571	1	1	1	*
830	Mobiluncus	mulieris	28-1	596328	1	1	1	*
830	Mobiluncus	mulieris	FB024-16	866770	1	1	1	*
	Mogibacterium				(2/2)	(2/2)	*	*	*
042	Mogibacterium	timidum	ATCC 33093	1401079	1	1	*	*
	Moraxella				(37/38)	(37/38)	*	(38/38)	Streichan & Schön 1991
833	Moraxella	catarrhalis	7169	857581	1	2	*	1
833	Moraxella	catarrhalis	101P30B1	857572	1	1	*	1
833	Moraxella	catarrhalis	103P14B1	857579	1	2	*	1
833	Moraxella	catarrhalis	12P80B1	480		2	*	1
833	Moraxella	catarrhalis	46P47B1	857578	1	2	*	1
833	Moraxella	catarrhalis	BC1	857576	1	1	*	1
833	Moraxella	catarrhalis	BC7	857575	1	2	*	1
833	Moraxella	catarrhalis	BC8	857574	1	1	*	1
833	Moraxella	catarrhalis	CO72	857573	1	2	*	1
833	Moraxella	catarrhalis	O35E	857571	1	2	*	1
833	Moraxella	catarrhalis	RH4	749219	1	2	*	1
711	Moraxella	osloensis	CCUG 350	34062	1	2	*	2
	Mycobacterium				(2931/2956)	(2929/2956)	(2932/2956)	(2920/2956)	Mudd et al 1958
823	Mycobacterium	leprae	TN	272631	1	2	1	*
823	Mycobacterium	leprae	Br4923	561304	1	2	1	*
692	Mycobacterium	neoaurum	VKM Ac-1815D	700508	1	2	1	2
822	Mycobacterium	tuberculosis	CDC1551	83331	1	2	1	1
822	Mycobacterium	tuberculosis	CTRI-2	707235	1	2	1	1
822	Mycobacterium	tuberculosis	F11 (ExPEC)	336982	1	2	1	1
822	Mycobacterium	tuberculosis	H37Ra	419947	1	2	1	1
822	Mycobacterium	tuberculosis	H37Rv (lab strain)	83332	1	2	1	1
822	Mycobacterium	tuberculosis	KZN 1435	478434	1	2	1	1
822	Mycobacterium	tuberculosis	KZN 605	478435	1	2	1	1
822	Mycobacterium	tuberculosis	UT205	1097669	1	2	1	1
	Mycoplasma				(0/241)	*	*	*	Lajeunesse & Grimellec 1984
607	Mycoplasma	fermentans	JER	637387	*	*	*	*
607	Mycoplasma	fermentans	M64	943945	*	*	*	*
607	Mycoplasma	fermentans	PG18	496833	*	*	*	*
616	Mycoplasma	genitalium	M2321	663918	*	*	*	*
616	Mycoplasma	genitalium	JCVI-1.0	488339	*	*	*	*
616	Mycoplasma	genitalium	G37, ATCC 33530	243273	*	*	*	*
616	Mycoplasma	genitalium	M6320	662945	*	*	*	*
616	Mycoplasma	genitalium	M6282	662946	*	*	*	*
616	Mycoplasma	genitalium	M2288	662947	*	*	*	*
632	Mycoplasma	hominis	ATCC 23114	347256	*	*	*	*
632	Mycoplasma	hominis	ATCC 27545	1267000	*	*	*	*
704	Mycoplasma	orale	ATCC 23714	1266996	*	*	*	*
732	Mycoplasma	pneumoniae	M129, ATCC29342	272634	*	*	*	*
732	Mycoplasma	pneumoniae	FH	722438	*	*	*	*
732	Mycoplasma	pneumoniae	309	1112856	*	*	*	*
732	Mycoplasma	pneumoniae	M129-B7	1238993	*	*	*	*
754	Mycoplasma	salivarium	ATCC 23064	1266997	*	*	*	*
	Neisseria				(463/467)	(459/467)	*	(160/467)	Noegel & Gotschlick 83
013	Neisseria	bacilliformis	ATCC BAA-1200	888742	1	1	*	2
598	Neisseria	elongata	ATCC 29315	546263	1	1	*
610	Neisseria	flavescens	NRL30031/H210	546264	1	1	*	1
610	Neisseria	flavescens	SK114	596320	1	1	*	1
621	Neisseria	gonorrhoeae	DGI2	528348	1	1	*	1
621	Neisseria	gonorrhoeae	FA 1090, ATCC 700825	242231	1	1	*	1
621	Neisseria	gonorrhoeae	FA19	528352	1	1	*	1
621	Neisseria	gonorrhoeae	NCCP11945	521006	1	1	*	1
649	Neisseria	lactamica	020-06	489653	1	1	*	1
649	Neisseria	lactamica	ATCC 23970	546265	1	1	*	1
649	Neisseria	lactamica	Y92-1009	869214	1	1	*	1
669	Neisseria	meningitidis	53442	374833	1	1	*	*
669	Neisseria	meningitidis	8013 (serogroup C)	604162	1	1	*	*
669	Neisseria	meningitidis	961-5945	935598	1	1	*	*
669	Neisseria	meningitidis	sv. Cnl ST-53 a-14 (alpha14)	662598	1	1	*	*
669	Neisseria	meningitidis	alpha710	630588	1	1	*	*
669	Neisseria	meningitidis	ATCC 13091	862513	1	1	*	*
669	Neisseria	meningitidis	G2136	935599	1	1	*	*
669	Neisseria	meningitidis	H44/76	909420	1	1	*	*
669	Neisseria	meningitidis	MC58	122586	1	1	*	*
669	Neisseria	meningitidis	NZ-05/33	935589	1	1	*	*
669	Neisseria	meningitidis	serogroup A, Z2491	122587	1	1	*	*
669	Neisseria	meningitidis	serogroup C, FAM18	272831	1	1	*	*
669	Neisseria	meningitidis	WUE 2594	942513	1	1	*	*
682	Neisseria	mucosa	ATCC 25996	546266	1	1	*	1
682	Neisseria	mucosa	C102	435832	1	1	*	1
737	Neisseria	polysaccharea	ATCC 43768	546267	1	1	*	1
764	Neisseria	sicca	ATCC 29256	547045	1	1	*	1
764	Neisseria	sicca	VK64	1095748	1	1	*	1
014	Neisseria	sp. oral taxon 014	F0314	641149	1	1	*
020	Neisseria	sp. oral taxon 020	F0370	1127694	1	1	*	1
476	Neisseria	subflava	NJ9703	546268	1	1	*	1
092	Neisseria	weaveri	ATCC 51223	1051972	1	1	*	1
092	Neisseria	weaveri	LMG 5135	1051985	1	1	*	1
	Ochrobactrum				(22/23)	(22/23)	*	(22/23)	Merzouki et al 1999
544	Ochrobactrum	anthropi	ATCC 49188	439375	1	2	*	1
544	Ochrobactrum	anthropi	W13P3	529	1	2	*	1
	Olsenella				(9/13)	(13/13)	*	(5/13)	*
806	Olsenella	profusa	F0195	1125712		1	*	*
807	Olsenella	sp. oral taxon 807	F0089	712411	1	1	*	1
809	Olsenella	sp. oral taxon 809	F0356	661087		1	*	*
038	Olsenella	uli	DSM 7084, VPI, ATCC 49627	633147	1	1	*	*
038	Olsenella	uli	MSTE5	1190621	1	1	*	*
	Oribacterium				(10/12)	(0/12)	*	(7/12)	*
934	Oribacterium	parvum	ACB1	796943	1	*	*	*
457	Oribacterium	sinus	F0268	585501	1	*	*	*
078	Oribacterium	sp. oral taxon 078	F0263	1321782	1	*	*	1
078	Oribacterium	sp. oral taxon 078	F0262	608534	*	*	*	1
108	Oribacterium	sp. oral taxon 108	F0425	904296	1	*	*	*
	Ottowia				(1/2)	(1/2)	*	(2/2)	*
894	Ottowia	sp. oral taxon 894	W10237	1658672	*	*	*	1
	Paenibacillus				(196/241)	(198/241)	(1/241)	*	Reitz et al 2007
786	Paenibacillus	sp. oral taxon 786	D14	621372	*	*	*	*
	Parascardovia				(3/3)	(3/3)	(3/3)	*	*
586	Parascardovia	denticolens	DSM 10105	864564	1	1	1	*
586	Parascardovia	denticolens	F0305	641144	1	1	1	*
586	Parascardovia	denticolens	IPLA 20019	1193128	1	1	1	*
	Parvimonas				(0/5)	*	*	*	*
111	Parvimonas	micra	ATCC 33270	411465	*	*	*	*
110	Parvimonas	sp. oral taxon 110	F0139	767100	*	*	*	*
393	Parvimonas	sp. oral taxon 393	F0440	944565	*	*	*	*
	Peptoniphilus				(12/19)	(12/19)	*	(8/19)	*
840	Peptoniphilus	indolicus	ATCC 29427 (Type C)	997350	*	*	*	*
836	Peptoniphilus	lacrimalis	DNF00528	1401070	*	*	*	*
836	Peptoniphilus	lacrimalis	315-B	596330	*	*	*	*
836	Peptoniphilus	lacrimalis	DSM 7455	1122949	1	1	*	1
375	Peptoniphilus	sp. oral taxon 375	F0436	879308	1	1	*	*
386	Peptoniphilus	sp. oral taxon 386	F0131	575609	*	*	*	*
836	Peptoniphilus	sp. oral taxon 836	F0141	768724	1	1	*	1
	Peptostreptococcaceae				(1/13)	(6/13)	*	(1/13)	Geerlings et al 1987
113	Peptostreptococcaceae [13][G-1]	sp. oral taxon 113	W5053	1321784	*	*	*	*
542	Peptostreptococcus	anaerobius	653-L	596329	*	*	*	*
542	Peptostreptococcus	anaerobius	VPI 4330, ATCC 27337	1035196	*	*	*	*
542	Peptostreptococcus	anaerobius	DSM 2949	1122950	*	*	*	*
112	Peptostreptococcus	stomatis	DSM 17678, W2278	596315	*	*	*	*
	Porphyromonas				(64/73)	(53/73)	*	*	Chen et al 2002
547	Porphyromonas	asaccharolytica	DSM 20707	879243	1	1	*	*
547	Porphyromonas	asaccharolytica	PR426713P-I	910312	1	1	*	*
283	Porphyromonas	catoniae	ATCC 51270	887901	1	1	*	*
283	Porphyromonas	catoniae	F0037	1127696	1	1	*	*
273	Porphyromonas	endodontalis	ATCC 35406	553175	*	*	*	*
619	Porphyromonas	gingivalis	381	1403335	1	1	*	*
619	Porphyromonas	gingivalis	A7436	837	1	1	*	*
619	Porphyromonas	gingivalis	A7A1-28	1403338	1	1	*	*
619	Porphyromonas	gingivalis	AJW4	1403336	1	1	*	*
619	Porphyromonas	gingivalis	Ando	837	1	1	*	*
619	Porphyromonas	gingivalis	ATCC 33277	431947	1	1	*	*
619	Porphyromonas	gingivalis	F0185	1321821	1	1	*	*
619	Porphyromonas	gingivalis	F0566	1321822	1	1	*	*
619	Porphyromonas	gingivalis	F0568	1227269	1	1	*	*
619	Porphyromonas	gingivalis	F0569	1227270	1	1	*	*
619	Porphyromonas	gingivalis	F0570	1227271	1	1	*	*
619	Porphyromonas	gingivalis	HG66	837	1	1	*	*
619	Porphyromonas	gingivalis	JCVI SC001	1195243	1	1	*	*
619	Porphyromonas	gingivalis	MP4-504	837	1	1	*	*
619	Porphyromonas	gingivalis	SJD2	1211023	1	1	*	*
619	Porphyromonas	gingivalis	TDC60	1030843	1	1	*	*
619	Porphyromonas	gingivalis	W4087	1321823	1	1	*	*
619	Porphyromonas	gingivalis	W50	1125722	1	1	*	*
619	Porphyromonas	gingivalis	W83	242619	1	1	*	*
278	Porphyromonas	sp. oral taxon 278	W7784	1227272	1	1	*	*
279	Porphyromonas	sp. oral taxon 279	F0450	1125723	1	1	*	*
785	Porphyromonas	uenonis	JCM 13868	1236493	1	1	*	*
785	Porphyromonas	uenonis	60-3	596327	1	1	*	*
	Prevotella				(17/166)	(18/166)	*	(6/166)	*
553	Prevotella	baroniae	DSM 16972	1122980	*	*	*	*
553	Prevotella	baroniae	F0067	1115809	*	*	*	*
553	Prevotella	baroniae	JCM 13447	1235823	*	*	*	*
556	Prevotella	bivia	DNF00188	1287476	1	1	*	*
556	Prevotella	bivia	DNF00320	1401068	*	*	*	*
556	Prevotella	bivia	DNF00650	1401072	1	1	*	*
556	Prevotella	bivia	DSM 20514	868129	*	*	*	*
556	Prevotella	bivia	JCVIHMP010	553171	*	*	*	*
560	Prevotella	buccae	D17	575611	*	*	*	*
560	Prevotella	buccae	ATCC 33574	873513	*	*	*	*
562	Prevotella	buccalis	ATCC 35310	679190	1	1	*	*
562	Prevotella	buccalis	DNF00853	1401074	*	*	*	*
562	Prevotella	buccalis	DNF00985	1401078	*	*	*	*
583	Prevotella	dentalis	DSM 3688	908937	*	*	*	*
291	Prevotella	denticola	CRIS 18C-A	944557	*	*	*	*
291	Prevotella	denticola	DNF00960	1401077	*	*	*	*
291	Prevotella	denticola	DSM 20614	1122982	*	*	*	*
291	Prevotella	denticola	F0289	767031	*	*	*	*
291	Prevotella	denticola	JCM 13449	1236487	*	*	*	*
600	Prevotella	enoeca	JCM 12259	1235815	*	*	*	*
600	Prevotella	enoeca	F0113	76123	*	*	*	*
782	Prevotella	fusca	W1435	1236517	*	*	*	*
782	Prevotella	fusca	JCM 17724	1236517	*	*	*	*
298	Prevotella	histicola	JCM 15637 = DNF00424	1236504	*	*	*	*
298	Prevotella	histicola	F0411	857291	*	*	*	*
643	Prevotella	intermedia	17	246198	*	*	*	*
643	Prevotella	intermedia	ATCC 25611 = DSM 20706	1122984	*	*	*	*
658	Prevotella	loescheii	DSM 19665 = JCM 12249 = ATCC 15930	1122985	*	*	*	*
289	Prevotella	maculosa	DSM 19339	1122986	*	*	*	*
289	Prevotella	maculosa	JCM 15638	1236506	*	*	*	*
289	Prevotella	maculosa	OT 289, F0099	999422	*	*	*	*
665	Prevotella	marshii	JCM 13450	1236489	*	*	*	*
665	Prevotella	marshii	DSM 16973	862515	*	*	*	*
469	Prevotella	melaninogenica	ATCC 25845	553174	*	*	*	*
469	Prevotella	melaninogenica	D18	575612	*	*	*	*
469	Prevotella	melaninogenica	DNF00666	1401073	*	*	*	*
378	Prevotella	micans	DSM 21469	1122987	*	*	*	*
378	Prevotella	micans	F0438	883158	*	*	*	*
378	Prevotella	micans	JCM 16134	1236510	*	*	*	*
685	Prevotella	multiformis	DSM 16608	888743	*	*	*	*
794	Prevotella	multisaccharivorax	DSM 17128	688246	*	*	*	*
693	Prevotella	nigrescens	ATCC 33563	997352	*	*	*	*
693	Prevotella	nigrescens	CC14M	1073366	*	*	*	*
693	Prevotella	nigrescens	F0103	702439	*	*	*	*
705	Prevotella	oralis	ATCC 33269	873533	*	*	*	*
705	Prevotella	oralis	CC98A	1073367	*	*	*	*
705	Prevotella	oralis	HGA0225	1203550	*	*	*	*
311	Prevotella	oris	DSM 18711	1122989	*	*	*	*
311	Prevotella	oris	F0302	649760	*	*	*	*
311	Prevotella	oris	JCM 12252	1235820	*	*	*	*
288	Prevotella	oulorum	JCM 14966	1236497	*	*	*	*
288	Prevotella	oulorum	F0390	702438	*	*	*	*
714	Prevotella	pallens	ATCC 700821	997353	*	*	*	*
303	Prevotella	pleuritidis	F0068	1081904	*	*	*	*
781	Prevotella	saccharolytica	JCM 17484	1236516	*	*	*	*
781	Prevotella	saccharolytica	F0055	1127699	*	*	*	*
307	Prevotella	salivae	F0493	1395125	*	*	*	*
307	Prevotella	salivae	DSM 15606	888832	*	*	*	*
885	Prevotella	scopus	JCM 17725	1236518	*	*	*	*
795	Prevotella	shahii	JCM 12083	1235817	*	*	*	*
302	Prevotella (Alloprevotella rava)	sp. oral taxon 302	F0020 (F03232)	679199	*	*	*	*
299	Prevotella	sp. oral taxon 299	F0039	575614	*	*	*	*
473	Prevotella	sp. oral taxon 473	F0040	1035197	*	*	*	*
317	Prevotella	sp. oral taxon 317	F0108	575615	*	*	*	*
472	Prevotella	sp. oral taxon 472	F0295	619693	*	*	*	*
306	Prevotella	sp. oral taxon 306	F0472	1095752	*	*	*	*
572	Prevotella	veroralis	DSM 19559	1122993	*	*	*	*
572	Prevotella	veroralis	F0319	649761	*	*	*	*
572	Prevotella	veroralis	JCM 6290	1234673	*	*	*	*
	Propionibacterium				(140/142)	(140/142)	(139/142)	(138/142)	Clark et al 1986
191	Propionibacterium	acidifaciens	F0233	553198	*	*	*	*
191	Propionibacterium	acidifaciens	DSM 21887	1122994	1	1	1	*
530	Propionibacterium	acnes	266	909952	1	1	1	1
530	Propionibacterium	acnes	6609	1031709	1	1	1	1
530	Propionibacterium	acnes	ATCC 11828	1091045	1	1	1	1
530	Propionibacterium	acnes	DSM 1897	1122995	1	1	1	1
530	Propionibacterium	acnes	J139	679194	1	1	1	2
530	Propionibacterium	acnes	J165	679195	1	1	1	2
530	Propionibacterium	acnes	KPA171202, DSM 16379	267747	1	1	1	1
530	Propionibacterium	acnes	SK137	553199	1	1	1	2
530	Propionibacterium	acnes	SK182	679193	1	1	1	1
530	Propionibacterium	acnes	SK182B-JCVI	1051006	1	1	1	2
530	Propionibacterium	acnes	SK187	686659	1	1	1	2
530	Propionibacterium	acnes	TypeIA2 P.acn17	1114967	1	1	1	2
530	Propionibacterium	acnes	TypeIA2 P.acn31	1114969	1	1	1	2
530	Propionibacterium	acnes	TypeIA2 P.acn33	1114966	1	1	1	2
739	Propionibacterium (Pseudopropionibacterium)	propionicum	F0230a	767029	1	1	1	*
192	Propionibacterium	sp. oral taxon 192	F0372	1203605	1	1	1	1
193	Propionibacterium	sp. oral taxon 193	F0672	671223	1	1	1	1
	Proteus				(35/35)	(35/35)	*	*	Peng et al 2016
676	Proteus	mirabilis	ATCC 29906	525369	1	2	*	*
676	Proteus	mirabilis	BB2000	1266738	1	2	*	*
676	Proteus	mirabilis	HI4320	529507	1	2	*	*
676	Proteus	mirabilis	WGLW4	1125693	1	2	*	*
676	Proteus	mirabilis	WGLW6	1125694	1	2	*	*
	Pseudomonas				(1912/1931)	(1923/1931)	(1/1931)	(1918/1931)	Rashid & Komberg 2000
536	Pseudomonas	aeruginosa	39016	798130	1	1	*	3
536	Pseudomonas	aeruginosa	138244	983918	1	1	*	3
536	Pseudomonas	aeruginosa	ATCC 14886	1163392	1	1	*	3
536	Pseudomonas	aeruginosa	ATCC 700888	1163394	1	1	*	3
536	Pseudomonas	aeruginosa	HB15 (152504)	983919	1	1	*	3
536	Pseudomonas	aeruginosa	LESB58	557722	1	1	*	3
536	Pseudomonas	aeruginosa	M18	941193	1	1	*	3
536	Pseudomonas	aeruginosa	NCGM2.S1	1089456	1	1	*	3
536	Pseudomonas	aeruginosa	PA7 (sv. O12 PA7)	381754	1	1	*	3
536	Pseudomonas	aeruginosa	PAO1	208964	1	1	*	3
536	Pseudomonas	aeruginosa	UCBPP-PA14	208963	1	1	*	3
612	Pseudomonas	fluorescens	A506	1037911	1	1	*	1
612	Pseudomonas	fluorescens	F113	1114970	1	2	*	2
612	Pseudomonas	fluorescens	Pf-5	220664	1	1	*	2
612	Pseudomonas	fluorescens	Pf0-1	205922	1	2	*	2
612	Pseudomonas	fluorescens	SBW25	216595	1	1	*	2
612	Pseudomonas	fluorescens	SS101	1038924	1	1	*	1
612	Pseudomonas	fluorescens	WH6	746360	1	1	*	1
834	Pseudomonas	otitidis	LNU-E-001	319939	1	1	*	3
740	Pseudomonas	mendocina (pseudoalcaligenes)	AD6	1453503	1	1	*	1
740	Pseudomonas	pseudoalcaligenes	CECT 5344	1182590	1	1	*
740	Pseudomonas	pseudoalcaligenes	KF707	1149133	1	1	*	2
477	Pseudomonas	stutzeri	A1501, CGMCC 0351	379731	1	1	*	2
477	Pseudomonas	stutzeri (Zobell 623)	ATCC 14405 = CCUG 16156	32042	1	1	*	3
477	Pseudomonas	stutzeri (CGMCC 1.1803)	ATCC 17588 = LMG 11199	96563	1	1	*	2
477	Pseudomonas	stutzeri	AN10 CCUG 29243	1196835	1	1	*	2
477	Pseudomonas	stutzeri	DSM 10701	1123519	1	1	*	1
477	Pseudomonas	stutzeri	DSM 4166	996285	1	1	*	2
477	Pseudomonas	stutzeri	TS44	477228	1	1	*	2
	Pseudoramibacter				*	(1/1)	*	*	*
538	Pseudoramibacter	alactolyticus	ATCC 23263	887929	*	1	*	*
	Pyramidobacter				*	(1/1)	*	*	*
357	Pyramidobacter	piscolens	W5455 (JCVI)	352165	*	*	*	*
357	Pyramidobacter	piscolens	W5455 (TFI)	352165	*	*	*	*
357	Pyramidobacter	piscolens	W5455 (TFI-JCVI)	352165	*	*	*	*
357	Pyramidobacter	piscolens	W5455, DSM 21147, CCUG 55836, F0317	352165	*	1	*	*
	Ralstonia				(73/74)	(74/74)	*	(74/74)	Tumlirsch et al 2015
854	Ralstonia	pickettii	12D	428406	1	1	*	3
854	Ralstonia	pickettii	12J	402626	1	1	*	3
854	Ralstonia	pickettii	DTP0602	1366050	1	1	*	4
854	Ralstonia	pickettii	OR214	1264675	1	1	*	3
	Rhodobacter				(56/74)	(69/74)	*	(65/74)	Hiraishi et al 1991
857	Rhodobacter	capsulatus	B6	1415162	1	2	*	2
857	Rhodobacter	capsulatus	DE442	1415160	1	2	*	2
857	Rhodobacter	capsulatus	R121	1415163	1	2	*	2
857	Rhodobacter	capsulatus	SB 1003	272942	1	2	*	2
857	Rhodobacter	capsulatus	Y262	1415161	1	2	*	2
857	Rhodobacter	capsulatus	YW1	1414586	1	2	*	2
857	Rhodobacter	capsulatus	YW2	1415159	1	2	*	2
	Rothia				(12/12)	(12/12)	(12/12)	(12/12)	Lai & Listgarten 1980
188	Rothia	aeria	F0184	888019	1	1	1	1
188	Rothia	aeria	F0474	1125724	1	1	1	1
587	Rothia	dentocariosa	ATCC 17931	762948	1	1	1	1
587	Rothia	dentocariosa	M567	563032	1	1	1	1
681	Rothia	mucilaginosa	ATCC 25296	553201	1	1	1	1
681	Rothia	mucilaginosa	DY-18	43675	1	1	1	1
681	Rothia	mucilaginosa	M508	563033	1	1	1	1
	Sanguibacter				(7/7)	(7/7)	(7/7)	(7/7)	*
856	Sanguibacter	keddieii	DSM 10542	446469	1	1	2	1
	Scardovia				(2/2)	(1/2)	(2/2)	*	*
642	Scardovia	inopinata	F0304, DSM 10107	641146	1		1	*
195	Scardovia	wiggsiae	F0424	857290	1	1	1	*
	Selenomonas				(7/38)	(38/38)	*	(7/38)	*
124	Selenomonas	artemidis	F0399	749551	*	1	*	*
124	Selenomonas	artemidis	DSM 19719	1123249	*	1	*	*
125	Selenomonas	flueggei	ATCC 43531	638302	*	1	*	*
639	Selenomonas	infelix	ATCC 43532	679201	*	1	*	*
130	Selenomonas	noxia	ATCC 43541	585503	*	1	*	*
130	Selenomonas	noxia	F0398	702437	*	1	*	*
126	Selenomonas	sp. oral taxon 126	W7667	712528	*	1	*	*
133	Selenomonas	sp. oral taxon 133	F0473	999423	*	1	*	*
136	Selenomonas	sp. oral taxon 136	F0591	713030	*	1	*	*
137	Selenomonas	sp. oral taxon 137	F0430	879310	*	1	*	*
138	Selenomonas	sp. oral taxon 138	F0429	1127695	*	1	*	*
149	Selenomonas	sp. oral taxon 149	67H29BP, F0410	864563	*	1	*	*
478	Selenomonas	sp. oral taxon 478	F0592	712538	*	1	*	*
892	Selenomonas	sp. oral taxon 892	F0426	1321786	*	1	*	*
151	Selenomonas	sputigena	ATCC 35185	546271	1	1	*	1
	Shuttleworthia				(0/2)	*	*	*	*
095	Shuttleworthia	satelles	DSM 14600, BAA-774, CCUG 45864	626523	*	*	*	*
	Simonsiella				(1/1)	(1/1)	*	(1/1)	*
683	Simonsiella	muelleri	ATCC 29453	641147	1	1	*	1
	Slackia				(4/4)	(4/4)	*	(4/4)	*
602	Slackia	exigua	ATCC 700122	649764	1	2	*	1
	Sneathia				(0/2)	*	*	*	*
844	Sneathia	amnii	SN35	187101	*	*	*	*
	Solobacterium				(0/2)	(2/2)	*	*	*
678	Solobacterium	moorei	F0204	706433	*	1	*	*
678	Solobacterium	moorei	DSM 22971	1123263	*	1	*	*
	Staphylococcus				(465/5505)	(453/5505)	*	(413/5505)	Gonzalez & Jensen 98
550	Staphylococcus	aureus	930918-3	452948	*	*	*	*
550	Staphylococcus	aureus	A10102	553601	*	*	*	*
550	Staphylococcus	aureus	A5937	553565	*	*	*	*
550	Staphylococcus	aureus	A5948	553567	*	*	*	*
550	Staphylococcus	aureus	A6224	553568	*	*	*	*
550	Staphylococcus	aureus	A6300	553571	*	*	*	*
550	Staphylococcus	aureus	A8115	553573	*	*	*	*
550	Staphylococcus	aureus	A8117	553574	*	*	*	*
550	Staphylococcus	aureus	A9299	553581	*	*	*	*
550	Staphylococcus	aureus	A9635	553583	*	*	*	*
550	Staphylococcus	aureus	A9719	553588	*	*	*	*
550	Staphylococcus	aureus	A9763	553592	*	*	*	*
550	Staphylococcus	aureus	A9765	553594	*	*	*	*
550	Staphylococcus	aureus	A9781	553596	*	*	*	*
550	Staphylococcus	aureus	D30	455227	*	*	*	*
076	Staphylococcus	aureus (warneri)	Lyso 1 2011	1448849	1	1	*	1
076	Staphylococcus	aureus (warneri)	Lyso 2 2011	1448850	1	1	*	1
550	Staphylococcus	aureus	O11	948561	*	*	*	*
550	Staphylococcus	aureus	O46	948563	*	*	*	*
550	Staphylococcus	aureus	RF122	273036	*	*	*	*
550	Staphylococcus	aureus (subsp. aureus)	04-02981	703339	*	*	*	*
550	Staphylococcus	aureus (subsp. aureus)	A8796	553577	*	*	*	*
550	Staphylococcus	aureus (subsp. aureus)	A8819	553580	*	*	*	*
550	Staphylococcus	aureus (subsp. aureus)	A9754	553590	*	*	*	*
550	Staphylococcus	aureus subsp. aureus	COL	93062	*	*	*	*
550	Staphylococcus	aureus subsp. Aureus	ED98	681288	*	*	*	*
550	Staphylococcus	aureus subsp. aureus	JH1	359787	*	*	*	*
550	Staphylococcus	aureus subsp. aureus	JH9	359786	*	*	*	*
550	Staphylococcus	aureus subsp. aureus	JKD6008	546342	*	*	*	*
550	Staphylococcus	aureus subsp. aureus	MN8	548470	*	*	*	*
550	Staphylococcus	aureus subsp.aureus	MRSA USA300_TCH1516	451516	*	*	*	*
550	Staphylococcus	aureus subsp. aureus	MRSA, USA300, FPR3757	451515	*	*	*	*
550	Staphylococcus	aureus subsp. aureus	MRSA252	282458	*	*	*	*
550	Staphylococcus	aureus subsp. aureus	MSSA476	282459	*	*	*	*
550	Staphylococcus	aureus subsp. aureus	Mu3	418127	*	*	*	*
550	Staphylococcus	aureus subsp. aureus	Mu50-omega	585891	*	*	*	*
550	Staphylococcus	aureus subsp. aureus	Mu50, (VRSA), ATCC 700699	158878	*	*	*	*
550	Staphylococcus	aureus subsp. aureus	MW2	196620	*	*	*	*
550	Staphylococcus	aureus subsp. aureus	N315	158879	*	*	*	*
550	Staphylococcus	aureus subsp. aureus	NCTC 8325	93061	*	*	*	*
550	Staphylococcus	aureus subsp. aureus	str. Newman	426430	*	*	*	*
550	Staphylococcus	aureus subsp. aureus	TCH130	548474	*	*	*	*
550	Staphylococcus	aureus subsp. aureus	TCH60	548473	*	*	*	*
550	Staphylococcus	aureus subsp. aureus	TCH70	548475	*	*	*	*
550	Staphylococcus	aureus subsp. aureus	USA300_TCH959	450394	*	*	*	*
550	Staphylococcus	aureus subsp. aureus	WW2703/97	585161	*	*	*	*
567	Staphylococcus	caprae	C87	435838	1	1	*	*
601	Staphylococcus	epidermidis	ATCC 12228	176280	1	1	*	1
601	Staphylococcus	epidermidis	14.1.R1.SE	1000590	1	1	*	1
601	Staphylococcus	epidermidis	BCM-HMP0060	525374	1	1	*	1
601	Staphylococcus	epidermidis	FRI909	764544	1	1	*	1
601	Staphylococcus	epidermidis	M23864:W1	525378	1	1	*	1
601	Staphylococcus	epidermidis	M23864:W2(grey)	525375	1	1	*	2
601	Staphylococcus	epidermidis	RP62A, ATCC 35984	176279	1	1	*	1
601	Staphylococcus	epidermidis	SK135	596317	1	1	*	1
601	Staphylococcus	epidermidis	VCU028	904317	1	1	*	1
601	Staphylococcus	epidermidis	W23144	525376	1	1	*	1
076	Staphylococcus	warneri	L37603	596319	1	1	*	1
076	Staphylococcus	warneri	SG1	1194526	1	1	*	1
076	Staphylococcus	warneri	VCU121	904338	1	1	*	1
	Stenotrophomonas				(86/87)	(85/87)	*	(82/87)	*
663	Stenotrophomonas	maltophilia	Ab55555	1183154	1	1	*	1
663	Stenotrophomonas	maltophilia	AU12-09	1235458	1	1	*	1
663	Stenotrophomonas	maltophilia	D457	1163399	1	1	*	1
663	Stenotrophomonas	maltophilia	EPM1	1190567	1	1	*	1
663	Stenotrophomonas	maltophilia	JV3	868597	1	1	*	1
663	Stenotrophomonas	maltophilia	K279a	522373	1	1	*	1
663	Stenotrophomonas	maltophilia	R551-3	391008	1	1	*	1
037	Stenotrophomonas	nitritireducens	DSM 12575	83617	1	1	*	2
	Streptococcus				(29/2875)	(30/2875)	*	*	Tanzer & Krichevsk 1970
537	Streptococcus	agalactiae	515	342614	*	*	*	*
537	Streptococcus	agalactiae	18RS21	342613	*	*	*	*
537	Streptococcus	agalactiae	2603V/R	208435	*	*	*	*
537	Streptococcus	agalactiae	A909	205921	*	*	*	*
537	Streptococcus	agalactiae	ATCC 13813	888745	*	*	*	*
537	Streptococcus	agalactiae	CF01173	1266069	*	*	*	*
537	Streptococcus	agalactiae	CJB111	342617	*	*	*	*
537	Streptococcus	agalactiae	COH1	342616	*	*	*	*
537	Streptococcus	agalactiae	FSL S3-026	876138	*	*	*	*
537	Streptococcus	agalactiae	H36B	342615	*	*	*	*
537	Streptococcus	agalactiae	NEM316	211110	*	*	*	*
543	Streptococcus	anginosus	1_2_62CV	742820	*	*	*	*
543	Streptococcus	anginosus	C1051	862970	*	*	*	*
543	Streptococcus	anginosus	C238	862971	*	*	*	*
543	Streptococcus	anginosus	CCUG 39159	1095729	*	*	*	*
543	Streptococcus	anginosus	F0211	706437	*	*	*	*
543	Streptococcus	anginosus	SK1138	1161422	*	*	*	*
543	Streptococcus	anginosus	SK52	1000570	*	*	*	*
543	Streptococcus	anginosus	subsp. whileyi MAS624	1353243	*	*	*	*
073	Streptococcus	australis	ATCC 700641	888833	*	*	*	*
576	Streptococcus	constellatus	subsp. constellatus SK53	1095730	*	*	*	*
576	Streptococcus	constellatus	subsp. pharyngis C1050	862969	*	*	*	*
576	Streptococcus	constellatus	subsp. pharyngis C232	696216	*	*	*	*
576	Streptococcus	constellatus	subsp. pharyngis C818	862968	*	*	*	*
576	Streptococcus	constellatus	subsp. pharyngis SK1060	1035184	*	*	*	*
578	Streptococcus	cristatus	ATCC 51100	889201	*	*	*	*
594	Streptococcus	downei	F0415	904293	*	*	*	*
622	Streptococcus	gordonii	Challis CH1, ATCC 35105, NCTC7868	467705	*	*	*	*
638	Streptococcus	infantarius subsp. infantarius	ATCC BAA-102	471872	*	*	*	*
638	Streptococcus	infantis	ATCC 700779	889204	*	*	*	*
638	Streptococcus	infantis	SK1076	1005705	*	*	*	*
638	Streptococcus	infantis	SK1302	871237	*	*	*	*
638	Streptococcus	infantis	SK970	1035189	*	*	*	*
638	Streptococcus	infantis	X	997830	*	*	*	*
644	Streptococcus	intermedius	ATCC 27335	1316583	*	*	*	*
644	Streptococcus	intermedius	B196	862967	*	*	*	*
644	Streptococcus	intermedius	BA1	1248420	*	*	*	*
644	Streptococcus	intermedius	C270	862966	*	*	*	*
644	Streptococcus	intermedius	F0395	857292	*	*	*	*
644	Streptococcus	intermedius	F0413	883167	*	*	*	*
644	Streptococcus	intermedius	JTH08	591365	*	*	*	*
644	Streptococcus	intermedius	SK54	1095731	*	*	*	*
677	Streptococcus	mitis	ATCC 6249	864567	*	*	*	*
677	Streptococcus	mitis	B6	365659	*	*	*	*
398	Streptococcus	mitis	F0392	768726	*	*	*	*
677	Streptococcus	mitis	NCTC 12261	246201	*	*	*	*
677	Streptococcus	mitis	NCTC 12261	246201	*	*	*	*
677	Streptococcus	mitis	SK1073	1008452	*	*	*	*
677	Streptococcus	mitis	SK1080	1008453	*	*	*	*
677	Streptococcus	mitis	SK321	585202	*	*	*	*
677	Streptococcus	mitis	SK564	585203	*	*	*	*
677	Streptococcus	mitis	SK569	1035187	*	*	*	*
677	Streptococcus	mitis	SK575	1095736	*	*	*	*
677	Streptococcus	mitis	SK579	1095737	*	*	*	*
677	Streptococcus	mitis	SK597	585204	*	*	*	*
677	Streptococcus	mitis	SK616	1095735	*	*	*	*
677	Streptococcus	mitis	SPAR10	1159208	*	*	*	*
398	Streptococcus	mitis bv. 2	SK95	1000588	*	*	*	*
686	Streptococcus	mutans	NN2025	511691	*	*	*	*
686	Streptococcus	mutans	TCI-101	1074113	*	*	*	*
686	Streptococcus	mutans	TCI-109	1074114	*	*	*	*
686	Streptococcus	mutans	TCI-11	1074095	*	*	*	*
686	Streptococcus	mutans	TCI-110	1074115	*	*	*	*
686	Streptococcus	mutans	TCI-116	1074116	*	*	*	*
686	Streptococcus	mutans	TCI-120	1074118	*	*	*	*
686	Streptococcus	mutans	TCI-123	1074119	*	*	*	*
686	Streptococcus	mutans	TCI-138	1074121	*	*	*	*
686	Streptococcus	mutans	TCI-143	1074122	*	*	*	*
686	Streptococcus	mutans	TCI-145	1074123	*	*	*	*
686	Streptococcus	mutans	TCI-146	1074124	*	*	*	*
686	Streptococcus	mutans	TCI-148	1074125	*	*	*	*
686	Streptococcus	mutans	TCI-149	1074126	*	*	*	*
686	Streptococcus	mutans	TCI-151	1074127	*	*	*	*
686	Streptococcus	mutans	TCI-152	1074128	*	*	*	*
686	Streptococcus	mutans	TCI-153	1074129	*	*	*	*
686	Streptococcus	mutans	UA159, ATCC 700610	210007	*	*	*	*
886	Streptococcus	oligofermentans	AS 1.3089	1302863	*	*	*	*
707	Streptococcus	oralis	ATCC 35037	1303	*	*	*	*
707	Streptococcus	oralis	ATCC 35037, SK23, NCTC11427	655813	*	*	*	*
707	Streptococcus	oralis	SK10	1095739	*	*	*	*
707	Streptococcus	oralis	SK100	1095740	*	*	*	*
707	Streptococcus	oralis	SK1074	1095738	*	*	*	*
707	Streptococcus	oralis	SK255	1005704	*	*	*	*
707	Streptococcus	oralis	SK304	1161421	*	*	*	*
707	Streptococcus	oralis	SK313	1035190	*	*	*	*
707	Streptococcus	oralis	SK610	1095741	*	*	*	*
707	Streptococcus	oralis	Uo5	927666	*	*	*	*
721	Streptococcus	parasanguinis	ATCC 15912	760570	*	*	*	*
721	Streptococcus	parasanguinis	ATCC 903	888048	*	*	*	*
721	Streptococcus	parasanguinis	SK236	1035185	*	*	*	*
721	Streptococcus	parasanguinis	F0449	1095733	*	*	*	*
721	Streptococcus	parasanguinis	CC87K	1073372	*	*	*	*
721	Streptococcus	parasanguinis	FW213	1114965	*	*	*	*
411	Streptococcus	parasanguinis II	F0405	905067	*	*	*	*
728	Streptococcus	peroris	ATCC 700780	888746	*	*	*	*
734	Streptococcus	pneumoniae	TIGR4	170187	*	*	*	*
734	Streptococcus	pneumoniae	R6	171101	*	*	*	*
734	Streptococcus	pneumoniae	D39	373153	*	*	*	*
734	Streptococcus	pneumoniae	Hungary19A-6	487214	*	*	*	*
734	Streptococcus	pneumoniae	CGSP14	516950	*	*	*	*
734	Streptococcus	pneumoniae	G54	512566	*	*	*	*
734	Streptococcus	pneumoniae	ATCC 700669	561276	*	*	*	*
734	Streptococcus	pneumoniae	P1031	488223	*	*	*	*
734	Streptococcus	pneumoniae	JJA	488222	*	*	*	*
734	Streptococcus	pneumoniae	TCH8431/19A	525381	*	*	*	*
734	Streptococcus	pneumoniae	AP200	574093	*	*	*	*
734	Streptococcus	pneumoniae	INV200	869216	*	*	*	*
734	Streptococcus	pneumoniae	OXC141	869215	*	*	*	*
734	Streptococcus	pneumoniae	INV104	869269	*	*	*	*
734	Streptococcus	pneumoniae	SPN034156	869303	*	*	*	*
734	Streptococcus	pneumoniae	SPN034183	869304	*	*	*	*
734	Streptococcus	pneumoniae	SPN994038	869306	*	*	*	*
734	Streptococcus	pneumoniae	SPN994039	869307	*	*	*	*
734	Streptococcus	pneumoniae	SPN032672	869311	*	*	*	*
734	Streptococcus	pneumoniae	ST556	1130804	*	*	*	*
734	Streptococcus	pneumoniae	670-6B	189423	*	*	*	*
734	Streptococcus	pneumoniae	SP3-BS71	406556	*	*	*	*
734	Streptococcus	pneumoniae	SP6-BS73	406557	*	*	*	*
734	Streptococcus	pneumoniae	SP19-BS75	406562	*	*	*	*
734	Streptococcus	pneumoniae	SP9-BS68	406558	*	*	*	*
734	Streptococcus	pneumoniae	SP11-BS70	406559	*	*	*	*
734	Streptococcus	pneumoniae	SP14-BS69	406560	*	*	*	*
734	Streptococcus	pneumoniae	SP18-BS74	406561	*	*	*	*
734	Streptococcus	pneumoniae	SP23-BS72	406563	*	*	*	*
734	Streptococcus	pneumoniae	SP195	453363	*	*	*	*
734	Streptococcus	pneumoniae	CDC3059-06	453365	*	*	*	*
734	Streptococcus	pneumoniae	CDC0288-04	453364	*	*	*	*
734	Streptococcus	pneumoniae	CDC1087-00	453361	*	*	*	*
734	Streptococcus	pneumoniae	CDC1873-00	453362	*	*	*	*
734	Streptococcus	pneumoniae	MLV-016	453366	*	*	*	*
734	Streptococcus	pneumoniae	70585	488221	*	*	*	*
734	Streptococcus	pneumoniae	Taiwan19F-14	487213	*	*	*	*
734	Streptococcus	pneumoniae	459-5	497980	*	*	*	*
734	Streptococcus	pneumoniae	BS457	512768	*	*	*	*
734	Streptococcus	pneumoniae	BS458	512769	*	*	*	*
734	Streptococcus	pneumoniae	BS397	512767	*	*	*	*
734	Streptococcus	pneumoniae	SP9v-BS293	497963	*	*	*	*
734	Streptococcus	pneumoniae	SP14-BS292	497962	*	*	*	*
734	Streptococcus	pneumoniae	BS455	595501	*	*	*	*
734	Streptococcus	pneumoniae	GA47901	760861	*	*	*	*
734	Streptococcus	pneumoniae	GA47368	760834	*	*	*	*
734	Streptococcus	pneumoniae	GA41317	760810	*	*	*	*
734	Streptococcus	pneumoniae	GA41301	760809	*	*	*	*
734	Streptococcus	pneumoniae	GA17570	760791	*	*	*	*
734	Streptococcus	pneumoniae	GA17457	760787	*	*	*	*
734	Streptococcus	pneumoniae	GA04375	760746	*	*	*	*
734	Streptococcus	pneumoniae	SPNA45	869309	*	*	*	*
734	Streptococcus	pneumoniae	SPN033038	869312	*	*	*	*
734	Streptococcus	pneumoniae	GA17545	886289	*	*	*	*
734	Streptococcus	pneumoniae	England14-9	1069625	*	*	*	*
734	Streptococcus	pneumoniae	GA02506	1069626	*	*	*	*
734	Streptococcus	pneumoniae	GA05578	1069623	*	*	*	*
734	Streptococcus	pneumoniae	GA08825	1069628	*	*	*	*
745	Streptococcus	pyogenes	SF370 (serotype M1 GAS), ATCC 700294	160490	*	*	*	*
745	Streptococcus	pyogenes	MGAS8232, ATCC BAA-572	186103	*	*	*	*
745	Streptococcus	pyogenes	MGAS315, ATCC BAA-595	198466	*	*	*	*
745	Streptococcus	pyogenes	SSI-1	193567	*	*	*	*
745	Streptococcus	pyogenes	M6 MGAS10394, ATCC BAA-946	286636	*	*	*	*
745	Streptococcus	pyogenes	M28 MGAS6180, ATCC BAA-1064	319701	*	*	*	*
745	Streptococcus	pyogenes	M1 MGAS5005, ATCC BAA-947	293653	*	*	*	*
745	Streptococcus	pyogenes	MGAS10750, ATCC BAA-1066	370554	*	*	*	*
745	Streptococcus	pyogenes	MGAS2096, ATCC BAA-1065	370553	*	*	*	*
745	Streptococcus	pyogenes	MGAS10270	370552	*	*	*	*
745	Streptococcus	pyogenes	MGAS9429, ATCC BAA-1315	370551	*	*	*	*
745	Streptococcus	pyogenes	Manfredo (M5) M5	160491	*	*	*	*
745	Streptococcus	pyogenes	NZ131	471876	*	*	*	*
745	Streptococcus	pyogenes	Alab49	487215	*	*	*	*
745	Streptococcus	pyogenes	MGAS15252	798300	*	*	*	*
745	Streptococcus	pyogenes	ATCC 10782	864568	*	*	*	*
745	Streptococcus	pyogenes	NS88.2	1138874	*	*	*	*
755	Streptococcus	salivarius	M18	1074494	*	*	*	*
755	Streptococcus	salivarius	K12	1200793	*	*	*	*
755	Streptococcus	salivarius	57.I	1046629	*	*	*	*
755	Streptococcus	salivarius	JIM8777	347253	*	*	*	*
755	Streptococcus	salivarius	CCHSS3, JIM8780	1081659	*	*	*	*
755	Streptococcus	salivarius	SK126	596322	*	*	*	*
755	Streptococcus	salivarius	PS4	1157946	*	*	*	*
758	Streptococcus	sanguinis	SK36	1305	*	*	*	*
758	Streptococcus	sanguinis	ATCC 29667	997356	*	*	*	*
758	Streptococcus	sanguinis	ATCC 49296	888049	*	*	*	*
758	Streptococcus	sanguinis	SK49	888808	*	*	*	*
758	Streptococcus	sanguinis	SK72	888809	*	*	*	*
758	Streptococcus	sanguinis	SK115	888810	*	*	*	*
758	Streptococcus	sanguinis	SK150	888811	*	*	*	*
758	Streptococcus	sanguinis	SK160	888812	*	*	*	*
758	Streptococcus	sanguinis	SK330	888813	*	*	*	*
758	Streptococcus	sanguinis	SK340	888814	*	*	*	*
758	Streptococcus	sanguinis	SK353	888815	*	*	*	*
758	Streptococcus	sanguinis	SK355	888816	*	*	*	*
758	Streptococcus	sanguinis	VMC66	888825	*	*	*	*
767	Streptococcus	sinensis	HKU4	176090	*	*	*	*
768	Streptococcus	sobrinus	TCI-107	1074066	*	*	*	*
768	Streptococcus	sobrinus	DSM 20742	1123317	*	*	*	*
056	Streptococcus	sp. oral taxon 056	F0418	904294	*	*	*	*
058	Streptococcus	sp. oral taxon 058	F0407	861455	*	*	*	*
066	Streptococcus	sp. oral taxon 066	F0442	999425	*	*	*	*
070	Streptococcus	sp. oral taxon 070	F0441	999424	*	*	*	*
071	Streptococcus	sp. oral taxon 071	73H25AP, F0408	864570	*	*	*	*
431	Streptococcus	sp. oral taxon 431	F0610 (5-114)	712633	*	*	*	*
021	Streptococcus	vestibularis	F0396	904306	*	*	*	*
021	Streptococcus	vestibularis	ATCC 49124	889206	*	*	*	*
	Tannerella				(14/14)	(1/14)	*	*	*
613	Tannerella	forsythia	92A2 not ATCC 43037, FDC 338	203275	1	*	*	*
286	Tannerella	sp. oral taxon 286	W11667	712710	1	*	*	*
286	Tannerella	sp. oral taxon BU063	isolate Cell 8/11	1411915	1	*	*	*
286	Tannerella	sp. oral taxon BU063	isolate Cell 1/3	1411022	1	*	*	*
286	Tannerella	sp. oral taxon BU063	isolate Cell 2	1411148	1	*	*	*
286	Tannerella	sp. oral taxon BU063	isolate Cell 5	1410950	1	*	*	*
286	Tannerella	sp. oral taxon BU063	isolate Cell 6/7/9	1411021	1	*	*	*
	TM7				(1/27)	*	*	*	*
952	TM7 [G-1]	sp. oral taxon 952	TM7x	1476577	*	*	*	*
	Treponema				(24/113)	(17/113)	*	(6/113)	*
584	Treponema	denticola	ATCC 35405, DSM 14222	243275	*	*	*	*
584	Treponema	denticola	F0402	699187	*	*	*	*
584	Treponema	denticola	ATCC 35404	999430	*	*	*	*
584	Treponema	denticola	ATCC 33520	999428	*	*	*	*
584	Treponema	denticola	OTK/F0454	999434	*	*	*	*
584	Treponema	denticola	SP37/F0455	999438	*	*	*	*
584	Treponema	denticola	H1-T/F0456	999431	*	*	*	*
584	Treponema	denticola	H-22/F0457	999432	*	*	*	*
584	Treponema	denticola	MYR-T/F0458	999433	*	*	*	*
584	Treponema	denticola	US-Trep/F0459	999440	*	*	*	*
584	Treponema	denticola	ASLM/F0460	999427	*	*	*	*
584	Treponema	denticola	AL-2/F0461	999426	*	*	*	*
584	Treponema	denticola	SP23/F0463	999435	*	*	*	*
584	Treponema	denticola	SP32/F0464	999436	*	*	*	*
584	Treponema	denticola	SP33/F0465	999437	*	*	*	*
584	Treponema	denticola	SP44/F0466	999439	*	*	*	*
584	Treponema	denticola	ATCC 33521	999429	*	*	*	*
653	Treponema	lecithinolyticum	ATCC 700332/OZM 684T	1321815	1	*	*	*
664	Treponema	maltophilum	ATCC 51939	1125699	1	*	*	*
667	Treponema	medium	ATCC 700293	1125700	1	*	*	*
805	Treponema	pallidum	Fribourg-Blanc	1155775	*	*	*	*
805	Treponema	pallidum	subsp. pallidum str. Chicago	666714	*	*	*	*
805	Treponema	pallidum	subsp. pertenue str. CDC2	491079	*	*	*	*
805	Treponema	pallidum	subsp. pertenue Gauthier	491080	*	*	*	*
805	Treponema	pallidum	subsp. pertenue str. SamoaD	491078	*	*	*	*
805	Treponema	pallidum	subsp. pallidum str. Mexico A	686990	*	*	*	*
805	Treponema	pallidum subsp. pallidum	str. Nichols	243276	*	*	*	*
805	Treponema	pallidum subsp. pallidum	Dallas1	491081	*	*	*	*
805	Treponema	pallidum subsp. pallidum	SS14	455434	*	*	*	*
743	Treponema	putidum	OMZ 758, ATCC 700334	221027	*	*	*	*
769	Treponema	socranskii	ATCC 35536	1125725	*	*	*	*
769	Treponema	socranskii subsp. paredis	ATCC 35535	1125701	*	*	*	*
029	Treponema	vincentii	ATCC 35580	596324	1	*	*	*
029	Treponema	vincentii	F0403/N9	1125702	1	*	*	*
	Turicella				*	(4/4)	(4/4)	(4/4)	*
832	Turicella	otitidis	ATCC 51513	883169	*	1	2	2
	Variovorax				(63/66)	(63/66)	(1/66)	(66/66)	Dul'tseva et al 2012
717	Variovorax	paradoxus	B4	1246301	1	1	*	2
717	Variovorax	paradoxus	EPS	595537	1	1	*	2
717	Variovorax	paradoxus	S110	543728	1	1	*	2
	Veillonella				(24/27)	(27/27)	*	*	*
524	Veillonella	atypica	KON, ATCC 17744	1128111	1	3	*	*
524	Veillonella	atypica	ACS-049-V-Sch6	866776	1	3	*	*
524	Veillonella	atypica	ACS-134-V-Col7a	866778	1	3	*	*
887	Veillonella	sp. (denticariosi)	AS16	936589	1	3	*	*
160	Veillonella	dispar	DORA_11	1403949	1	4	*	*
160	Veillonella	dispar	ATCC 17748	546273	1	3	*	*
161	Veillonella	parvula	ATCC 17745	29466	1	3	*	*
161	Veillonella	parvula	HSIVP1	1316254	1	3	*	*
161	Veillonella	parvula	DSM 2008, Te3, ATCC 10790, JCM 1297	479436	1	3	*	*
161	Veillonella	parvula	ACS-068-V-Sch12	768727	1	3	*	*
161	Veillonella	parvula	ATCC 17745	686660	1	3	*	*
158	Veillonella	sp. oral taxon 158	F0412	879309	1	3	*	*
780	Veillonella	sp. oral taxon 780	F0422	944564	1	2	*	*
	Yersinia				(439/445)	(442/445)	*	*	Buzoleva et al 2006
827	Yersinia	pestis	A1122	1035377	1	2	*	*
827	Yersinia	pestis	Angola	349746	1	2	*	*
827	Yersinia	pestis	Antiqua JGI	360102	1	2	*	*
827	Yersinia	pestis	biovar Antiqua str. B42003004	404215	1	1	*	*
827	Yersinia	pestis	biovar Antiqua str. E1979001	360099	1	1	*	*
827	Yersinia	pestis	biovar Antiqua str. UG05-0454	404218	1	1	*	*
827	Yersinia	pestis	biovar Antiqua Z176003	637386	1	2	*	*
827	Yersinia	pestis	biovar Mediaevalis str. K1973002	404216	1	1	*	*
827	Yersinia	pestis	biovar Medievalis str. Harbin 35	547048	1	1	*	*
827	Yersinia	pestis	biovar Microtus str. 91001	229193	1	2	*	*
827	Yersinia	pestis	biovar Orientalis str. F1991016	404214	1	1	*	*
827	Yersinia	pestis	biovar Orientalis str. India 195	547047	1	1	*	*
827	Yersinia	pestis	biovar Orientalis str. IP275	373665	1	1	*	*
827	Yersinia	pestis	biovar Orientalis str. MG05-1020	404217	1	1	*	*
827	Yersinia	pestis	biovar Orientalis str. PEXU2	547046	1	3	*	*
827	Yersinia	pestis	CA88-4125	412420	1	1	*	*
827	Yersinia	pestis	CO92	214092		2	*	*
827	Yersinia	pestis	D106004	637382	1	2	*	*
827	Yersinia	pestis	biovar Antiqua str. D182038	637385	1	2	*	*
827	Yersinia	pestis	KIM D27	687916	1	3	*	*
827	Yersinia	pestis	Nepal516	377628	1	3	*	*
827	Yersinia	pestis	Nepal516	377628	1	3	*	*
827	Yersinia	pestis	Pestoides A	545431	1	2	*	*
827	Yersinia	pestis	Pestoides F	386656	1	2	*	*
827	Yersinia	pestis	sv. Mediaevalis KIM 10 (KIM10+)	187410	1	3	*	*

## Sheet: All A-B taxa
iMG taxon_oid	domain	taxon_name
2513237326	Bacteria	Achromobacter arsenitoxydans SY8
2731957627	Bacteria	Achromobacter denitrificans NBRC 15125
2718217926	Bacteria	Achromobacter denitrificans USDA-ARS-USMARC-56712
2751185845	Bacteria	Achromobacter insolitus DSM 23807
647000200	Bacteria	Achromobacter piechaudii ATCC 43553
2639762918	Bacteria	Achromobacter piechaudii GCS2
2516143111	Bacteria	Achromobacter piechaudii HLE
2681812971	Bacteria	Achromobacter piechaudii NBRC 102461
2744054806	Bacteria	Achromobacter ruhlandii 6241
2744054807	Bacteria	Achromobacter ruhlandii 7022
2744054808	Bacteria	Achromobacter ruhlandii 7863
2744054809	Bacteria	Achromobacter ruhlandii 8173
2657245062	Bacteria	Achromobacter sp. 2789STDY5608606
2667527699	Bacteria	Achromobacter sp. 2789STDY5608607
2660238473	Bacteria	Achromobacter sp. 2789STDY5608608
2657245425	Bacteria	Achromobacter sp. 2789STDY5608609
2667527776	Bacteria	Achromobacter sp. 2789STDY5608611
2663762935	Bacteria	Achromobacter sp. 2789STDY5608612
2695420370	Bacteria	Achromobacter sp. 2789STDY5608614
2667527686	Bacteria	Achromobacter sp. 2789STDY5608615
2675903668	Bacteria	Achromobacter sp. 2789STDY5608616
2690315973	Bacteria	Achromobacter sp. 2789STDY5608617
2711768080	Bacteria	Achromobacter sp. 2789STDY5608618
2675903401	Bacteria	Achromobacter sp. 2789STDY5608619
2681813068	Bacteria	Achromobacter sp. 2789STDY5608620
2671181065	Bacteria	Achromobacter sp. 2789STDY5608621
2700989357	Bacteria	Achromobacter sp. 2789STDY5608622
2660238638	Bacteria	Achromobacter sp. 2789STDY5608623
2660238356	Bacteria	Achromobacter sp. 2789STDY5608624
2700989241	Bacteria	Achromobacter sp. 2789STDY5608625
2657245457	Bacteria	Achromobacter sp. 2789STDY5608628
2700989239	Bacteria	Achromobacter sp. 2789STDY5608629
2657245016	Bacteria	Achromobacter sp. 2789STDY5608630
2700989240	Bacteria	Achromobacter sp. 2789STDY5608632
2700989242	Bacteria	Achromobacter sp. 2789STDY5608633
2700989243	Bacteria	Achromobacter sp. 2789STDY5608636
2671180663	Bacteria	Achromobacter sp. 2789STDY5663426
2667527731	Bacteria	Achromobacter sp. 2789STDY5663429
2695420400	Bacteria	Achromobacter sp. 2789STDY5663443
2660238403	Bacteria	Achromobacter sp. 2789STDY5663447
2663762965	Bacteria	Achromobacter sp. ATCC 13047
2657245500	Bacteria	Achromobacter sp. ATCC 35328
2690316351	Bacteria	Achromobacter sp. ATCC 8750
2695420680	Bacteria	Achromobacter sp. ATCC31444
2582581007	Bacteria	Achromobacter sp. DH1f
2648501678	Bacteria	Achromobacter sp. DMS1
2728369714	Bacteria	Achromobacter sp. JCM 18799
2744054911	Bacteria	Achromobacter sp. KCJK1731
2630968815	Bacteria	Achromobacter sp. LC458
2681813522	Bacteria	Achromobacter sp. MFA1 R4
2599185292	Bacteria	Achromobacter sp. NFACC18-2
2643221594	Bacteria	Achromobacter sp. Root170
2643221569	Bacteria	Achromobacter sp. Root565
2643221621	Bacteria	Achromobacter sp. Root83
2617271298	Bacteria	Achromobacter sp. RTa
2654587547	Bacteria	Achromobacter spanius CGMCC9173
2695420375	Bacteria	Achromobacter xylosoxidans A-8
2660238518	Bacteria	Achromobacter xylosoxidans A10
2700989379	Bacteria	Achromobacter xylosoxidans A11
2667527646	Bacteria	Achromobacter xylosoxidans A12
2660238494	Bacteria	Achromobacter xylosoxidans A13
2667527651	Bacteria	Achromobacter xylosoxidans A7
649633001	Bacteria	Achromobacter xylosoxidans A8
2663763238	Bacteria	Achromobacter xylosoxidans A9
2529293051	Bacteria	Achromobacter xylosoxidans AXX-A
2531839683	Bacteria	Achromobacter xylosoxidans C54
2630968839	Bacteria	Achromobacter xylosoxidans C54
2690315912	Bacteria	Achromobacter xylosoxidans CEIB 2.8
2654587662	Bacteria	Achromobacter xylosoxidans CF304
2660238311	Bacteria	Achromobacter xylosoxidans FDAARGOS_133
2721755545	Bacteria	Achromobacter xylosoxidans FDAARGOS_147
2718218011	Bacteria	Achromobacter xylosoxidans FDAARGOS_150
2728369360	Bacteria	Achromobacter xylosoxidans FDAARGOS_162
2663763442	Bacteria	Achromobacter xylosoxidans FDAARGOS_88
2744054980	Bacteria	Achromobacter xylosoxidans IYER_ADAF13
2728369710	Bacteria	Achromobacter xylosoxidans JCM 9787
2744054910	Bacteria	Achromobacter xylosoxidans KCJK1732
2654587748	Bacteria	Achromobacter xylosoxidans MN001
2558309085	Bacteria	Achromobacter xylosoxidans NBRC 15126, ATCC 27061
2731957707	Bacteria	Achromobacter xylosoxidans NBRC 15126, ATCC 27061
2667527485	Bacteria	Achromobacter xylosoxidans NCTC10807
2554235314	Bacteria	Achromobacter xylosoxidans NH44784-1996
2582580967	Bacteria	Achromobacter xylosoxidans X02736
2671180230	Bacteria	Acinetobacter albensis ANC 4874
2690315601	Bacteria	Acinetobacter apis ANC 5114
2579778587	Bacteria	Acinetobacter baumanii BIDMC 56
2579779101	Bacteria	Acinetobacter baumanii BIDMC 57
2630968372	Bacteria	Acinetobacter baumannii 1
2565956862	Bacteria	Acinetobacter baumannii 1000160
2565956863	Bacteria	Acinetobacter baumannii 1007214
2565956864	Bacteria	Acinetobacter baumannii 1022959
2565956865	Bacteria	Acinetobacter baumannii 1031433
2565956866	Bacteria	Acinetobacter baumannii 1032241
2582580776	Bacteria	Acinetobacter baumannii 1032359
2565956867	Bacteria	Acinetobacter baumannii 1035119
2565956868	Bacteria	Acinetobacter baumannii 1036938
2565956869	Bacteria	Acinetobacter baumannii 1039621
2565956870	Bacteria	Acinetobacter baumannii 1040094
2582580775	Bacteria	Acinetobacter baumannii 1042969-1197
2565956871	Bacteria	Acinetobacter baumannii 1042969-1265
2565956872	Bacteria	Acinetobacter baumannii 1043794
2565956873	Bacteria	Acinetobacter baumannii 1043903
2645727779	Bacteria	Acinetobacter baumannii 10441_14
2565956874	Bacteria	Acinetobacter baumannii 1045092
2565956875	Bacteria	Acinetobacter baumannii 1046051
2565956876	Bacteria	Acinetobacter baumannii 1046674
2565956877	Bacteria	Acinetobacter baumannii 1051176
2565956878	Bacteria	Acinetobacter baumannii 1051830
2565956879	Bacteria	Acinetobacter baumannii 10519
2565956880	Bacteria	Acinetobacter baumannii 1058283
2565956881	Bacteria	Acinetobacter baumannii 1062314
2565956882	Bacteria	Acinetobacter baumannii 1064293_45
2582580777	Bacteria	Acinetobacter baumannii 1064293_46
2565956883	Bacteria	Acinetobacter baumannii 1075025
2648501161	Bacteria	Acinetobacter baumannii 107m
2565956884	Bacteria	Acinetobacter baumannii 1095464
2565956885	Bacteria	Acinetobacter baumannii 1096934
2565956886	Bacteria	Acinetobacter baumannii 1106579
2565956887	Bacteria	Acinetobacter baumannii 110912
2565956888	Bacteria	Acinetobacter baumannii 11126
2565956889	Bacteria	Acinetobacter baumannii 1117819
2565956890	Bacteria	Acinetobacter baumannii 1121032
2728369597	Bacteria	Acinetobacter baumannii 113
2565956891	Bacteria	Acinetobacter baumannii 1130196
2582580778	Bacteria	Acinetobacter baumannii 1146103
2721755501	Bacteria	Acinetobacter baumannii 11510
2565956892	Bacteria	Acinetobacter baumannii 1159076
2565956893	Bacteria	Acinetobacter baumannii 1170863
2565956894	Bacteria	Acinetobacter baumannii 1178044
2565956895	Bacteria	Acinetobacter baumannii 1179249
2565956896	Bacteria	Acinetobacter baumannii 118362
2565956897	Bacteria	Acinetobacter baumannii 1188188
2565956898	Bacteria	Acinetobacter baumannii 1195185_11
2582580779	Bacteria	Acinetobacter baumannii 1195185_80
2565956899	Bacteria	Acinetobacter baumannii 1202252
2565956900	Bacteria	Acinetobacter baumannii 1207552
2565956901	Bacteria	Acinetobacter baumannii 121738
2565956902	Bacteria	Acinetobacter baumannii 1232509
2565956903	Bacteria	Acinetobacter baumannii 1237202
2565956904	Bacteria	Acinetobacter baumannii 1237893
2565956905	Bacteria	Acinetobacter baumannii 1239920
2565956906	Bacteria	Acinetobacter baumannii 1245249
2565956907	Bacteria	Acinetobacter baumannii 1245593
2565956908	Bacteria	Acinetobacter baumannii 1247182
2582580780	Bacteria	Acinetobacter baumannii 1262761-105
2565956909	Bacteria	Acinetobacter baumannii 1262761-97
2582580781	Bacteria	Acinetobacter baumannii 1264765
2565956910	Bacteria	Acinetobacter baumannii 1264936
2565956911	Bacteria	Acinetobacter baumannii 1266220
2565956912	Bacteria	Acinetobacter baumannii 1267820
2565956913	Bacteria	Acinetobacter baumannii 1271213
2565956914	Bacteria	Acinetobacter baumannii 1271651
2582580782	Bacteria	Acinetobacter baumannii 1276470-132
2565956915	Bacteria	Acinetobacter baumannii 1276470-86
2565956916	Bacteria	Acinetobacter baumannii 1277411
2565956917	Bacteria	Acinetobacter baumannii 1281984
2582580783	Bacteria	Acinetobacter baumannii 1284800
2565956918	Bacteria	Acinetobacter baumannii 1287985
2582580784	Bacteria	Acinetobacter baumannii 1288284
2565956919	Bacteria	Acinetobacter baumannii 1289546
2565956920	Bacteria	Acinetobacter baumannii 1289694
2565956921	Bacteria	Acinetobacter baumannii 1291820
2565956922	Bacteria	Acinetobacter baumannii 1293320
2565956923	Bacteria	Acinetobacter baumannii 1294217
2565956924	Bacteria	Acinetobacter baumannii 1294222
2565956925	Bacteria	Acinetobacter baumannii 1294243
2565956926	Bacteria	Acinetobacter baumannii 1294596
2565956927	Bacteria	Acinetobacter baumannii 1295259
2565956928	Bacteria	Acinetobacter baumannii 1295549
2565956929	Bacteria	Acinetobacter baumannii 1295743
2565956930	Bacteria	Acinetobacter baumannii 1296252
2565956931	Bacteria	Acinetobacter baumannii 1297
2565956932	Bacteria	Acinetobacter baumannii 1297549
2582580785	Bacteria	Acinetobacter baumannii 135867
2565956933	Bacteria	Acinetobacter baumannii 136706
2565956934	Bacteria	Acinetobacter baumannii 1391434
2565956935	Bacteria	Acinetobacter baumannii 1392509
2565956936	Bacteria	Acinetobacter baumannii 1396970
2565956937	Bacteria	Acinetobacter baumannii 1397084
2565956938	Bacteria	Acinetobacter baumannii 1397513
2565956939	Bacteria	Acinetobacter baumannii 1406182
2565956940	Bacteria	Acinetobacter baumannii 1406589
2565956941	Bacteria	Acinetobacter baumannii 1406750
2565956942	Bacteria	Acinetobacter baumannii 1412924
2565956943	Bacteria	Acinetobacter baumannii 1413735
2565956944	Bacteria	Acinetobacter baumannii 1417041
2565956945	Bacteria	Acinetobacter baumannii 1419130
2565956946	Bacteria	Acinetobacter baumannii 14216
2565956947	Bacteria	Acinetobacter baumannii 1424608
2565956948	Bacteria	Acinetobacter baumannii 1426993
2565956949	Bacteria	Acinetobacter baumannii 1428368
2565956950	Bacteria	Acinetobacter baumannii 1429530
2565956951	Bacteria	Acinetobacter baumannii 1437282
2565956952	Bacteria	Acinetobacter baumannii 1440422
2565956953	Bacteria	Acinetobacter baumannii 1440750
2565956954	Bacteria	Acinetobacter baumannii 144107
2582580786	Bacteria	Acinetobacter baumannii 1451147
2565956955	Bacteria	Acinetobacter baumannii 145660
2565956956	Bacteria	Acinetobacter baumannii 1457504
2565956957	Bacteria	Acinetobacter baumannii 1461402
2565956958	Bacteria	Acinetobacter baumannii 1461963
2565956959	Bacteria	Acinetobacter baumannii 1462234
2565956960	Bacteria	Acinetobacter baumannii 146457
2565956961	Bacteria	Acinetobacter baumannii 1465485
2565956962	Bacteria	Acinetobacter baumannii 1471012
2565956963	Bacteria	Acinetobacter baumannii 1475718
2565956964	Bacteria	Acinetobacter baumannii 1475764
2565956965	Bacteria	Acinetobacter baumannii 1482820
2565956966	Bacteria	Acinetobacter baumannii 1488685
2565956967	Bacteria	Acinetobacter baumannii 1494580
2582580787	Bacteria	Acinetobacter baumannii 1499986
2582580788	Bacteria	Acinetobacter baumannii 1505311
2565956968	Bacteria	Acinetobacter baumannii 1525283
2565956969	Bacteria	Acinetobacter baumannii 1526966
2565956970	Bacteria	Acinetobacter baumannii 1533268
2582580789	Bacteria	Acinetobacter baumannii 1539026
2565956971	Bacteria	Acinetobacter baumannii 1542444
2565956972	Bacteria	Acinetobacter baumannii 1546444
2565956973	Bacteria	Acinetobacter baumannii 1552389
2565956974	Bacteria	Acinetobacter baumannii 1552818
2565956975	Bacteria	Acinetobacter baumannii 1552865
2565956976	Bacteria	Acinetobacter baumannii 1564232
2565956977	Bacteria	Acinetobacter baumannii 1566109
2582580790	Bacteria	Acinetobacter baumannii 1571545
2565956978	Bacteria	Acinetobacter baumannii 1575710
2565956980	Bacteria	Acinetobacter baumannii 1578804
2582580792	Bacteria	Acinetobacter baumannii 15827
2565956981	Bacteria	Acinetobacter baumannii 1592897
2565956979	Bacteria	Acinetobacter baumannii 1593273
2582580791	Bacteria	Acinetobacter baumannii 1598530
2545824764	Bacteria	Acinetobacter baumannii 1605
2711768178	Bacteria	Acinetobacter baumannii 161/07
2588253919	Bacteria	Acinetobacter baumannii 16553_1
2588253925	Bacteria	Acinetobacter baumannii 16553_10
2588253924	Bacteria	Acinetobacter baumannii 16553_2
2588253923	Bacteria	Acinetobacter baumannii 16553_3
2588253922	Bacteria	Acinetobacter baumannii 16553_4
2588253921	Bacteria	Acinetobacter baumannii 16553_6
2588253920	Bacteria	Acinetobacter baumannii 16553_8
2588253926	Bacteria	Acinetobacter baumannii 16553_9
650377901	Bacteria	Acinetobacter baumannii 1656-2
2565956982	Bacteria	Acinetobacter baumannii 17534
2582580795	Bacteria	Acinetobacter baumannii 18689
2684622683	Bacteria	Acinetobacter baumannii 2004ZJAB6
2675903306	Bacteria	Acinetobacter baumannii 2011BJAB2
2675903583	Bacteria	Acinetobacter baumannii 2011HNAB1
2744054547	Bacteria	Acinetobacter baumannii 2015ZJAB1
2744054548	Bacteria	Acinetobacter baumannii 2015ZJAB2
2744054549	Bacteria	Acinetobacter baumannii 2015ZJAB3
2744054550	Bacteria	Acinetobacter baumannii 2015ZJAB4
2744054551	Bacteria	Acinetobacter baumannii 2015ZJAB7
2744054552	Bacteria	Acinetobacter baumannii 2015ZJAB8
2582580793	Bacteria	Acinetobacter baumannii 21072
2565956983	Bacteria	Acinetobacter baumannii 213697
2565956984	Bacteria	Acinetobacter baumannii 214216
2565956985	Bacteria	Acinetobacter baumannii 216872
2565956986	Bacteria	Acinetobacter baumannii 21871
2565956987	Bacteria	Acinetobacter baumannii 225588
2582580794	Bacteria	Acinetobacter baumannii 23037
2565956988	Bacteria	Acinetobacter baumannii 230853
2565956989	Bacteria	Acinetobacter baumannii 232184
2582580797	Bacteria	Acinetobacter baumannii 233846
2565956990	Bacteria	Acinetobacter baumannii 23671
2565956991	Bacteria	Acinetobacter baumannii 24812_10
2582580796	Bacteria	Acinetobacter baumannii 24812_2
2565956992	Bacteria	Acinetobacter baumannii 24812_4
2565956993	Bacteria	Acinetobacter baumannii 24812_6
2582580798	Bacteria	Acinetobacter baumannii 24812_7
2582580799	Bacteria	Acinetobacter baumannii 24812_8
2565956994	Bacteria	Acinetobacter baumannii 24845_1
2565956995	Bacteria	Acinetobacter baumannii 24845_10
2565956996	Bacteria	Acinetobacter baumannii 24845_3
2565956997	Bacteria	Acinetobacter baumannii 24845_4
2565956998	Bacteria	Acinetobacter baumannii 24845_5
2565956999	Bacteria	Acinetobacter baumannii 24845_6
2565957000	Bacteria	Acinetobacter baumannii 24845_7
2565957001	Bacteria	Acinetobacter baumannii 24845_8
2565957002	Bacteria	Acinetobacter baumannii 24845_9
2579778847	Bacteria	Acinetobacter baumannii 24860_1
2565957003	Bacteria	Acinetobacter baumannii 24860_10
2565957004	Bacteria	Acinetobacter baumannii 24860_2
2582580801	Bacteria	Acinetobacter baumannii 24860_3
2565957005	Bacteria	Acinetobacter baumannii 24860_4
2582580800	Bacteria	Acinetobacter baumannii 24860_5
2576861077	Bacteria	Acinetobacter baumannii 24860_6
2565957006	Bacteria	Acinetobacter baumannii 24860_7
2565957007	Bacteria	Acinetobacter baumannii 24860_8
2582580802	Bacteria	Acinetobacter baumannii 24860_9
2565957008	Bacteria	Acinetobacter baumannii 24975_1
2579779054	Bacteria	Acinetobacter baumannii 24975_10
2565957011	Bacteria	Acinetobacter baumannii 24975_4
2565957010	Bacteria	Acinetobacter baumannii 24975_5
2565957009	Bacteria	Acinetobacter baumannii 24975_7
2565957012	Bacteria	Acinetobacter baumannii 24975_9
2565957014	Bacteria	Acinetobacter baumannii 25253_1
2565957015	Bacteria	Acinetobacter baumannii 25253_10
2565957016	Bacteria	Acinetobacter baumannii 25253_3
2565957017	Bacteria	Acinetobacter baumannii 25253_4
2565957018	Bacteria	Acinetobacter baumannii 25253_5
2565957013	Bacteria	Acinetobacter baumannii 25253_6
2565957019	Bacteria	Acinetobacter baumannii 25253_7
2565957020	Bacteria	Acinetobacter baumannii 25253_8
2565957021	Bacteria	Acinetobacter baumannii 25307_1
2565957026	Bacteria	Acinetobacter baumannii 25307_2
2565957023	Bacteria	Acinetobacter baumannii 25307_3
2565957024	Bacteria	Acinetobacter baumannii 25307_4
2565957025	Bacteria	Acinetobacter baumannii 25307_5
2565957022	Bacteria	Acinetobacter baumannii 25307_6
2565957027	Bacteria	Acinetobacter baumannii 25307_8
2582580803	Bacteria	Acinetobacter baumannii 25442_1
2576861147	Bacteria	Acinetobacter baumannii 25442_5
2576861067	Bacteria	Acinetobacter baumannii 25442_7
2579778837	Bacteria	Acinetobacter baumannii 25442_9
2588253932	Bacteria	Acinetobacter baumannii 25493_1
2588253933	Bacteria	Acinetobacter baumannii 25493_10
2588253927	Bacteria	Acinetobacter baumannii 25493_2
2588253928	Bacteria	Acinetobacter baumannii 25493_3
2588253929	Bacteria	Acinetobacter baumannii 25493_4
2588253930	Bacteria	Acinetobacter baumannii 25493_5
2588253931	Bacteria	Acinetobacter baumannii 25493_6
2588253934	Bacteria	Acinetobacter baumannii 25493_8
2588253935	Bacteria	Acinetobacter baumannii 25493_9
2565957028	Bacteria	Acinetobacter baumannii 25561_1
2565957030	Bacteria	Acinetobacter baumannii 25561_10
2565957029	Bacteria	Acinetobacter baumannii 25561_2
2565957031	Bacteria	Acinetobacter baumannii 25561_7
2588253938	Bacteria	Acinetobacter baumannii 25569_1
2582580804	Bacteria	Acinetobacter baumannii 25569_10
2588253937	Bacteria	Acinetobacter baumannii 25569_2
2588253936	Bacteria	Acinetobacter baumannii 25569_3
2588253939	Bacteria	Acinetobacter baumannii 25569_4
2588253941	Bacteria	Acinetobacter baumannii 25569_5
2588253940	Bacteria	Acinetobacter baumannii 25569_6
2588253942	Bacteria	Acinetobacter baumannii 25569_7
2579778544	Bacteria	Acinetobacter baumannii 25569_8
2579778990	Bacteria	Acinetobacter baumannii 25569_9
2565957032	Bacteria	Acinetobacter baumannii 25681_2
2565957034	Bacteria	Acinetobacter baumannii 25681_3
2565957033	Bacteria	Acinetobacter baumannii 25681_5
2565957035	Bacteria	Acinetobacter baumannii 25681_6
2565957036	Bacteria	Acinetobacter baumannii 25681_8
2565957040	Bacteria	Acinetobacter baumannii 25681_9
2565957038	Bacteria	Acinetobacter baumannii 25691_1
2565957039	Bacteria	Acinetobacter baumannii 25691_10
2565957037	Bacteria	Acinetobacter baumannii 25691_2
2582580806	Bacteria	Acinetobacter baumannii 25691_5
2565957042	Bacteria	Acinetobacter baumannii 25691_6
2582580805	Bacteria	Acinetobacter baumannii 25691_7
2582580807	Bacteria	Acinetobacter baumannii 25691_8
2565957041	Bacteria	Acinetobacter baumannii 25691_9
2582580808	Bacteria	Acinetobacter baumannii 25750_1
2565957043	Bacteria	Acinetobacter baumannii 25750_6
2565957046	Bacteria	Acinetobacter baumannii 25750_7
2565957045	Bacteria	Acinetobacter baumannii 25750_8
2565957044	Bacteria	Acinetobacter baumannii 25766_1
2565957047	Bacteria	Acinetobacter baumannii 25766_10
2565957048	Bacteria	Acinetobacter baumannii 25766_2
2565957049	Bacteria	Acinetobacter baumannii 25766_3
2565957054	Bacteria	Acinetobacter baumannii 25766_4
2565957051	Bacteria	Acinetobacter baumannii 25766_5
2565957052	Bacteria	Acinetobacter baumannii 25766_6
2565957053	Bacteria	Acinetobacter baumannii 25766_7
2565957050	Bacteria	Acinetobacter baumannii 25766_9
2588253943	Bacteria	Acinetobacter baumannii 25878_1
2588253944	Bacteria	Acinetobacter baumannii 25878_2
2588253945	Bacteria	Acinetobacter baumannii 25878_3
2565957055	Bacteria	Acinetobacter baumannii 259052
2565957056	Bacteria	Acinetobacter baumannii 25935_1
2565957057	Bacteria	Acinetobacter baumannii 25935_10
2565957061	Bacteria	Acinetobacter baumannii 25935_2
2565957059	Bacteria	Acinetobacter baumannii 25935_4
2565957060	Bacteria	Acinetobacter baumannii 25935_5
2565957058	Bacteria	Acinetobacter baumannii 25935_6
2565957062	Bacteria	Acinetobacter baumannii 25935_7
2565957064	Bacteria	Acinetobacter baumannii 25935_8
2565957063	Bacteria	Acinetobacter baumannii 25935_9
2565957065	Bacteria	Acinetobacter baumannii 25977_1
2565957066	Bacteria	Acinetobacter baumannii 25977_10
2565957069	Bacteria	Acinetobacter baumannii 25977_2
2565957068	Bacteria	Acinetobacter baumannii 25977_3
2565957067	Bacteria	Acinetobacter baumannii 25977_4
2565957070	Bacteria	Acinetobacter baumannii 25977_6
2565957072	Bacteria	Acinetobacter baumannii 25977_7
2565957071	Bacteria	Acinetobacter baumannii 25977_8
2582580809	Bacteria	Acinetobacter baumannii 25977_9
2588253946	Bacteria	Acinetobacter baumannii 26016_1
2588253947	Bacteria	Acinetobacter baumannii 26016_10
2582580810	Bacteria	Acinetobacter baumannii 26016_2
2582580812	Bacteria	Acinetobacter baumannii 26016_3
2588253950	Bacteria	Acinetobacter baumannii 26016_4
2588253949	Bacteria	Acinetobacter baumannii 26016_5
2588253948	Bacteria	Acinetobacter baumannii 26016_6
2582580811	Bacteria	Acinetobacter baumannii 26016_7
2588253951	Bacteria	Acinetobacter baumannii 26016_8
2574179900	Bacteria	Acinetobacter baumannii 26016_9
2582580813	Bacteria	Acinetobacter baumannii 263903-1
2565957074	Bacteria	Acinetobacter baumannii 263903-2
2565957073	Bacteria	Acinetobacter baumannii 268680
2634166495	Bacteria	Acinetobacter baumannii 269
2565957075	Bacteria	Acinetobacter baumannii 272263
2565957076	Bacteria	Acinetobacter baumannii 273929
2565957077	Bacteria	Acinetobacter baumannii 277047
2728369598	Bacteria	Acinetobacter baumannii 278
2565957082	Bacteria	Acinetobacter baumannii 2887
2728369599	Bacteria	Acinetobacter baumannii 292
2565957079	Bacteria	Acinetobacter baumannii 29280
2565957080	Bacteria	Acinetobacter baumannii 299505
2565957081	Bacteria	Acinetobacter baumannii 303002
2565957078	Bacteria	Acinetobacter baumannii 318814
2687453588	Bacteria	Acinetobacter baumannii 3207
2565957086	Bacteria	Acinetobacter baumannii 323408
2565957083	Bacteria	Acinetobacter baumannii 3390
2565957084	Bacteria	Acinetobacter baumannii 339786
2565957085	Bacteria	Acinetobacter baumannii 34001
2634166415	Bacteria	Acinetobacter baumannii 341
2565957090	Bacteria	Acinetobacter baumannii 342950
2565957087	Bacteria	Acinetobacter baumannii 34654
2565957088	Bacteria	Acinetobacter baumannii 348935
2547132046	Bacteria	Acinetobacter baumannii 3909
2565957089	Bacteria	Acinetobacter baumannii 397971
2547132045	Bacteria	Acinetobacter baumannii 3990
2565957091	Bacteria	Acinetobacter baumannii 400834
2547132047	Bacteria	Acinetobacter baumannii 4190
2576861357	Bacteria	Acinetobacter baumannii 42057_2
2582580814	Bacteria	Acinetobacter baumannii 42057_3
2582580815	Bacteria	Acinetobacter baumannii 42057_4
2582580816	Bacteria	Acinetobacter baumannii 42057_5
2579779016	Bacteria	Acinetobacter baumannii 42057_6
2565957093	Bacteria	Acinetobacter baumannii 426863
2565957092	Bacteria	Acinetobacter baumannii 42887
2588253952	Bacteria	Acinetobacter baumannii 43557_1
2711768177	Bacteria	Acinetobacter baumannii 4390
2565957094	Bacteria	Acinetobacter baumannii 43926
2579779072	Bacteria	Acinetobacter baumannii 44298_1
2582580817	Bacteria	Acinetobacter baumannii 44298_10
2579779104	Bacteria	Acinetobacter baumannii 44298_2
2582580818	Bacteria	Acinetobacter baumannii 44298_3
2579778649	Bacteria	Acinetobacter baumannii 44298_4
2582580819	Bacteria	Acinetobacter baumannii 44298_5
2579778736	Bacteria	Acinetobacter baumannii 44298_6
2579778651	Bacteria	Acinetobacter baumannii 44298_7
2582580820	Bacteria	Acinetobacter baumannii 44298_8
2579778937	Bacteria	Acinetobacter baumannii 44298_9
2565957095	Bacteria	Acinetobacter baumannii 44327_1
2565957096	Bacteria	Acinetobacter baumannii 44327_2
2565957097	Bacteria	Acinetobacter baumannii 44327_4
2565957098	Bacteria	Acinetobacter baumannii 44327_5
2565957099	Bacteria	Acinetobacter baumannii 44327_6
2565957100	Bacteria	Acinetobacter baumannii 44327_7
2565957101	Bacteria	Acinetobacter baumannii 44327_8
2588253960	Bacteria	Acinetobacter baumannii 44362_1
2588253961	Bacteria	Acinetobacter baumannii 44362_10
2588253958	Bacteria	Acinetobacter baumannii 44362_2
2588253957	Bacteria	Acinetobacter baumannii 44362_3
2588253956	Bacteria	Acinetobacter baumannii 44362_4
2588253953	Bacteria	Acinetobacter baumannii 44362_5
2588253954	Bacteria	Acinetobacter baumannii 44362_6
2588253955	Bacteria	Acinetobacter baumannii 44362_7
2588253959	Bacteria	Acinetobacter baumannii 44362_8
2588253962	Bacteria	Acinetobacter baumannii 44362_9
2588253963	Bacteria	Acinetobacter baumannii 44437_3
2588253964	Bacteria	Acinetobacter baumannii 44437_4
2588253965	Bacteria	Acinetobacter baumannii 44437_5
2588253966	Bacteria	Acinetobacter baumannii 44437_7
2588253968	Bacteria	Acinetobacter baumannii 44437_8
2588253967	Bacteria	Acinetobacter baumannii 44437_9
2565957102	Bacteria	Acinetobacter baumannii 44467_1
2565957103	Bacteria	Acinetobacter baumannii 44467_10
2565957104	Bacteria	Acinetobacter baumannii 44467_2
2565957105	Bacteria	Acinetobacter baumannii 44467_3
2565957106	Bacteria	Acinetobacter baumannii 44467_4
2565957107	Bacteria	Acinetobacter baumannii 44467_5
2565957108	Bacteria	Acinetobacter baumannii 44467_6
2565957109	Bacteria	Acinetobacter baumannii 44467_7
2565957110	Bacteria	Acinetobacter baumannii 44467_8
2565957111	Bacteria	Acinetobacter baumannii 44467_9
2582580821	Bacteria	Acinetobacter baumannii 44839_10
2582580822	Bacteria	Acinetobacter baumannii 44839_8
2582580823	Bacteria	Acinetobacter baumannii 44839_9
2565957112	Bacteria	Acinetobacter baumannii 44857_10
2565957113	Bacteria	Acinetobacter baumannii 44857_9
2565957114	Bacteria	Acinetobacter baumannii 44895_1
2565957115	Bacteria	Acinetobacter baumannii 44895_10
2565957116	Bacteria	Acinetobacter baumannii 44895_2
2565957117	Bacteria	Acinetobacter baumannii 44895_3
2565957118	Bacteria	Acinetobacter baumannii 44895_4
2565957119	Bacteria	Acinetobacter baumannii 44895_5
2565957120	Bacteria	Acinetobacter baumannii 44895_6
2565957121	Bacteria	Acinetobacter baumannii 44895_8
2565957122	Bacteria	Acinetobacter baumannii 44895_9
2565957123	Bacteria	Acinetobacter baumannii 45002_10
2565957124	Bacteria	Acinetobacter baumannii 45002_3
2565957125	Bacteria	Acinetobacter baumannii 45002_4
2565957126	Bacteria	Acinetobacter baumannii 45002_5
2565957127	Bacteria	Acinetobacter baumannii 45002_6
2565957128	Bacteria	Acinetobacter baumannii 45002_7
2565957129	Bacteria	Acinetobacter baumannii 45002_8
2582580824	Bacteria	Acinetobacter baumannii 45002_9
2588253970	Bacteria	Acinetobacter baumannii 45052_1
2582580825	Bacteria	Acinetobacter baumannii 45052_2
2588253969	Bacteria	Acinetobacter baumannii 45052_3
2579778743	Bacteria	Acinetobacter baumannii 45052_4
2588253971	Bacteria	Acinetobacter baumannii 45052_5
2582580829	Bacteria	Acinetobacter baumannii 45057_1
2588253972	Bacteria	Acinetobacter baumannii 45057_4
2582580827	Bacteria	Acinetobacter baumannii 45075_1
2582580828	Bacteria	Acinetobacter baumannii 45075_10
2582580830	Bacteria	Acinetobacter baumannii 45075_2
2582580826	Bacteria	Acinetobacter baumannii 45075_3
2582580834	Bacteria	Acinetobacter baumannii 45075_4
2582580831	Bacteria	Acinetobacter baumannii 45075_5
2582580833	Bacteria	Acinetobacter baumannii 45075_6
2582580832	Bacteria	Acinetobacter baumannii 45075_8
2582580835	Bacteria	Acinetobacter baumannii 45075_9
2565957130	Bacteria	Acinetobacter baumannii 457946
2565957131	Bacteria	Acinetobacter baumannii 458282
2645727573	Bacteria	Acinetobacter baumannii 461
2565957132	Bacteria	Acinetobacter baumannii 466215
2565957133	Bacteria	Acinetobacter baumannii 466760
2565957134	Bacteria	Acinetobacter baumannii 470922
2576861085	Bacteria	Acinetobacter baumannii 472237-1196
2568526735	Bacteria	Acinetobacter baumannii 472237-120
2579778834	Bacteria	Acinetobacter baumannii 4749
2571042768	Bacteria	Acinetobacter baumannii 478810
2571042687	Bacteria	Acinetobacter baumannii 479375
2579779037	Bacteria	Acinetobacter baumannii 480175
2551306628	Bacteria	Acinetobacter baumannii 48055
2548876759	Bacteria	Acinetobacter baumannii 4857
2582580836	Bacteria	Acinetobacter baumannii 496487
2645727816	Bacteria	Acinetobacter baumannii 5021_13
2568526271	Bacteria	Acinetobacter baumannii 50595
2548876760	Bacteria	Acinetobacter baumannii 5075
2548876761	Bacteria	Acinetobacter baumannii 5256
2579778719	Bacteria	Acinetobacter baumannii 532279
2568526443	Bacteria	Acinetobacter baumannii 532413
2551306281	Bacteria	Acinetobacter baumannii 53264
2568526613	Bacteria	Acinetobacter baumannii 541915
2579779142	Bacteria	Acinetobacter baumannii 554515
2579778828	Bacteria	Acinetobacter baumannii 562700
2571042860	Bacteria	Acinetobacter baumannii 564012
2548876762	Bacteria	Acinetobacter baumannii 5711
2574179870	Bacteria	Acinetobacter baumannii 573719
2571042147	Bacteria	Acinetobacter baumannii 58452
2562617174	Bacteria	Acinetobacter baumannii 6013113
647000204	Bacteria	Acinetobacter baumannii 6013150
2562617175	Bacteria	Acinetobacter baumannii 6014059
2582580837	Bacteria	Acinetobacter baumannii 607805
2582580838	Bacteria	Acinetobacter baumannii 6112
2687453566	Bacteria	Acinetobacter baumannii 6200
2579778740	Bacteria	Acinetobacter baumannii 625974
2568526044	Bacteria	Acinetobacter baumannii 628418
2571042534	Bacteria	Acinetobacter baumannii 647609
2568526276	Bacteria	Acinetobacter baumannii 653020
2568526456	Bacteria	Acinetobacter baumannii 655378
2571042811	Bacteria	Acinetobacter baumannii 655555
2571042579	Bacteria	Acinetobacter baumannii 662545-1347
2724679440	Bacteria	Acinetobacter baumannii 6772166
2654587526	Bacteria	Acinetobacter baumannii 6870155
2582580839	Bacteria	Acinetobacter baumannii 6935
2582580841	Bacteria	Acinetobacter baumannii 694762
2579778977	Bacteria	Acinetobacter baumannii 70136
2639763026	Bacteria	Acinetobacter baumannii 718532
2574179875	Bacteria	Acinetobacter baumannii 722310
2579778978	Bacteria	Acinetobacter baumannii 723929
2582580840	Bacteria	Acinetobacter baumannii 72431
2579779121	Bacteria	Acinetobacter baumannii 724909
2582580844	Bacteria	Acinetobacter baumannii 730795
2568526097	Bacteria	Acinetobacter baumannii 73736
2576861004	Bacteria	Acinetobacter baumannii 737393
2671180614	Bacteria	Acinetobacter baumannii 741019
2579779031	Bacteria	Acinetobacter baumannii 742879
2582580842	Bacteria	Acinetobacter baumannii 754286
2582580843	Bacteria	Acinetobacter baumannii 755829
2582580845	Bacteria	Acinetobacter baumannii 756476
2579778603	Bacteria	Acinetobacter baumannii 766875
2574179841	Bacteria	Acinetobacter baumannii 781407
2579778994	Bacteria	Acinetobacter baumannii 7893
2582580846	Bacteria	Acinetobacter baumannii 796380-1375
2571042294	Bacteria	Acinetobacter baumannii 796380-2102
2568526496	Bacteria	Acinetobacter baumannii 809848
2571042144	Bacteria	Acinetobacter baumannii 825610
2579778820	Bacteria	Acinetobacter baumannii 826659
2582580847	Bacteria	Acinetobacter baumannii 831240
2582580848	Bacteria	Acinetobacter baumannii 83444
2579778673	Bacteria	Acinetobacter baumannii 836190
2568526313	Bacteria	Acinetobacter baumannii 846928
2582580850	Bacteria	Acinetobacter baumannii 855125
2579778864	Bacteria	Acinetobacter baumannii 869535
2568526494	Bacteria	Acinetobacter baumannii 883425
2579778872	Bacteria	Acinetobacter baumannii 88816
2576861116	Bacteria	Acinetobacter baumannii 907131
2582580849	Bacteria	Acinetobacter baumannii 916567
2568526274	Bacteria	Acinetobacter baumannii 923118
2579778592	Bacteria	Acinetobacter baumannii 929679-2095
2582580851	Bacteria	Acinetobacter baumannii 929679-598
2582580853	Bacteria	Acinetobacter baumannii 940793
2568526395	Bacteria	Acinetobacter baumannii 942133
2579778528	Bacteria	Acinetobacter baumannii 942194
2579778754	Bacteria	Acinetobacter baumannii 947299
2568526411	Bacteria	Acinetobacter baumannii 951631
2576861365	Bacteria	Acinetobacter baumannii 959073
2582580852	Bacteria	Acinetobacter baumannii 96512
2579779135	Bacteria	Acinetobacter baumannii 972082
2579778815	Bacteria	Acinetobacter baumannii 981176
2571042818	Bacteria	Acinetobacter baumannii 983759
2568526532	Bacteria	Acinetobacter baumannii 984213
2582580854	Bacteria	Acinetobacter baumannii 987421
2568526141	Bacteria	Acinetobacter baumannii 98826
2568526334	Bacteria	Acinetobacter baumannii 99063
2579778844	Bacteria	Acinetobacter baumannii 993520
2504643025	Bacteria	Acinetobacter baumannii A
2654588009	Bacteria	Acinetobacter baumannii A1
2617271280	Bacteria	Acinetobacter baumannii A114
2547132284	Bacteria	Acinetobacter baumannii A118
2711768155	Bacteria	Acinetobacter baumannii A155
2648501166	Bacteria	Acinetobacter baumannii A186
2617271322	Bacteria	Acinetobacter baumannii A33405
2724679447	Bacteria	Acinetobacter baumannii A388
2690315935	Bacteria	Acinetobacter baumannii A457
2724679437	Bacteria	Acinetobacter baumannii A83
2724679443	Bacteria	Acinetobacter baumannii A85
2724679438	Bacteria	Acinetobacter baumannii A92
2531839634	Bacteria	Acinetobacter baumannii AA-014
2645727910	Bacteria	Acinetobacter baumannii Ab Crete
2551306296	Bacteria	Acinetobacter baumannii AB_1536-8
2551306272	Bacteria	Acinetobacter baumannii AB_1582-8
2551306269	Bacteria	Acinetobacter baumannii AB_1583-8
2551306270	Bacteria	Acinetobacter baumannii AB_1594-8
2551306301	Bacteria	Acinetobacter baumannii AB_1595_8
2551306266	Bacteria	Acinetobacter baumannii AB_1649-8
2551306276	Bacteria	Acinetobacter baumannii AB_1650-8
2551306300	Bacteria	Acinetobacter baumannii AB_1766_8
2551306282	Bacteria	Acinetobacter baumannii AB_2007-09-110-01-7
2551306267	Bacteria	Acinetobacter baumannii AB_2007-16-25-01-7
2551306298	Bacteria	Acinetobacter baumannii AB_2007-16-27-01
2551306277	Bacteria	Acinetobacter baumannii AB_2008-15-34-7
2551306291	Bacteria	Acinetobacter baumannii AB_2008-15-45
2551306287	Bacteria	Acinetobacter baumannii AB_2008-15-52
2551306283	Bacteria	Acinetobacter baumannii AB_2008-15-69
2551306294	Bacteria	Acinetobacter baumannii AB_2008-15-70
2551306279	Bacteria	Acinetobacter baumannii AB_2008-15-71
2551306288	Bacteria	Acinetobacter baumannii AB_2008-23-01-01-7
2551306273	Bacteria	Acinetobacter baumannii AB_2008-23-07-01-7
2551306278	Bacteria	Acinetobacter baumannii AB_2009-04-01-7
2551306295	Bacteria	Acinetobacter baumannii AB_2009-04-02-7
2551306293	Bacteria	Acinetobacter baumannii AB_515-8
2551306289	Bacteria	Acinetobacter baumannii AB_908-12
2551306285	Bacteria	Acinetobacter baumannii AB_908-13
2551306286	Bacteria	Acinetobacter baumannii AB_908-14-7
2551306268	Bacteria	Acinetobacter baumannii AB_909-01-7
2551306318	Bacteria	Acinetobacter baumannii AB_909-02-7
2551306320	Bacteria	Acinetobacter baumannii AB_909-05
2551306307	Bacteria	Acinetobacter baumannii AB_909-14-7
2551306302	Bacteria	Acinetobacter baumannii AB_TG19617
2551306324	Bacteria	Acinetobacter baumannii AB_TG2018
2551306313	Bacteria	Acinetobacter baumannii AB_TG2022
2551306328	Bacteria	Acinetobacter baumannii AB_TG2023
2551306312	Bacteria	Acinetobacter baumannii AB_TG2026
2551306309	Bacteria	Acinetobacter baumannii AB_TG2028
2551306322	Bacteria	Acinetobacter baumannii AB_TG2030
2551306314	Bacteria	Acinetobacter baumannii AB_TG2031
2551306304	Bacteria	Acinetobacter baumannii AB_TG2032
2551306317	Bacteria	Acinetobacter baumannii AB_TG2631
2551306321	Bacteria	Acinetobacter baumannii AB_TG27323
2551306311	Bacteria	Acinetobacter baumannii AB_TG27327
2551306308	Bacteria	Acinetobacter baumannii AB_TG27331
2551306325	Bacteria	Acinetobacter baumannii AB_TG27335
2551306306	Bacteria	Acinetobacter baumannii AB_TG27339
2551306326	Bacteria	Acinetobacter baumannii AB_TG27343
2551306310	Bacteria	Acinetobacter baumannii AB_TG5064
2554235273	Bacteria	Acinetobacter baumannii AB-HKU3-08
2554235281	Bacteria	Acinetobacter baumannii AB-HKU3-10
643348502	Bacteria	Acinetobacter baumannii AB0057
2724679003	Bacteria	Acinetobacter baumannii Ab03
2687453347	Bacteria	Acinetobacter baumannii Ab04-mff
648276604	Bacteria	Acinetobacter baumannii AB056
2547132224	Bacteria	Acinetobacter baumannii AB058
2547132223	Bacteria	Acinetobacter baumannii AB059
2671180976	Bacteria	Acinetobacter baumannii Ab06
2558860252	Bacteria	Acinetobacter baumannii AB07
2645727582	Bacteria	Acinetobacter baumannii Ab1
2519899842	Bacteria	Acinetobacter baumannii Ab11111
2724679435	Bacteria	Acinetobacter baumannii Ab126
2724678987	Bacteria	Acinetobacter baumannii Ab18
2724679434	Bacteria	Acinetobacter baumannii Ab196
2551306316	Bacteria	Acinetobacter baumannii AB1H8
2724679433	Bacteria	Acinetobacter baumannii Ab200
2724679436	Bacteria	Acinetobacter baumannii Ab202
2713896987	Bacteria	Acinetobacter baumannii Ab205
2531839677	Bacteria	Acinetobacter baumannii AB210
2744054898	Bacteria	Acinetobacter baumannii AB217
2671180738	Bacteria	Acinetobacter baumannii Ab23
2713896888	Bacteria	Acinetobacter baumannii Ab25
2744054899	Bacteria	Acinetobacter baumannii AB250
2713896889	Bacteria	Acinetobacter baumannii Ab28
2724679121	Bacteria	Acinetobacter baumannii AB28
2724679142	Bacteria	Acinetobacter baumannii AB2828
2597490178	Bacteria	Acinetobacter baumannii AB30
2724679122	Bacteria	Acinetobacter baumannii AB30
643348503	Bacteria	Acinetobacter baumannii AB307-0294
2597490184	Bacteria	Acinetobacter baumannii AB31
2521172588	Bacteria	Acinetobacter baumannii Ab33333
2724679143	Bacteria	Acinetobacter baumannii AB3340
2724679144	Bacteria	Acinetobacter baumannii AB3560
2724679145	Bacteria	Acinetobacter baumannii AB3638
2724679146	Bacteria	Acinetobacter baumannii AB3785
2724679147	Bacteria	Acinetobacter baumannii AB3806
2724679148	Bacteria	Acinetobacter baumannii AB3927
2724679149	Bacteria	Acinetobacter baumannii AB4025
2724679150	Bacteria	Acinetobacter baumannii AB4026
2724679151	Bacteria	Acinetobacter baumannii AB4027
2724679152	Bacteria	Acinetobacter baumannii AB4052
2551306305	Bacteria	Acinetobacter baumannii AB405E4
2687453293	Bacteria	Acinetobacter baumannii Ab421_GEIH-2010
2521172587	Bacteria	Acinetobacter baumannii Ab44444
2724679153	Bacteria	Acinetobacter baumannii AB4448
2724679154	Bacteria	Acinetobacter baumannii AB4456
2724679155	Bacteria	Acinetobacter baumannii AB4490
2724679156	Bacteria	Acinetobacter baumannii AB4498
2724679157	Bacteria	Acinetobacter baumannii AB4795
2724679158	Bacteria	Acinetobacter baumannii AB4878
2724679159	Bacteria	Acinetobacter baumannii AB4932
2724679160	Bacteria	Acinetobacter baumannii AB4957
2724679161	Bacteria	Acinetobacter baumannii AB4991
2551306315	Bacteria	Acinetobacter baumannii AB4A3
2651869784	Bacteria	Acinetobacter baumannii Ab5
2681813426	Bacteria	Acinetobacter baumannii AB5001
2627854149	Bacteria	Acinetobacter baumannii AB5075
2651869732	Bacteria	Acinetobacter baumannii AB5075-UW
2681813427	Bacteria	Acinetobacter baumannii AB5197
2681813428	Bacteria	Acinetobacter baumannii AB5674
645058757	Bacteria	Acinetobacter baumannii AB900
2724679141	Bacteria	Acinetobacter baumannii AB967
2667527628	Bacteria	Acinetobacter baumannii ABBL001
2660238096	Bacteria	Acinetobacter baumannii ABBL003
2671181092	Bacteria	Acinetobacter baumannii ABBL004
2663763039	Bacteria	Acinetobacter baumannii ABBL006
2690316088	Bacteria	Acinetobacter baumannii ABBL007
2695420791	Bacteria	Acinetobacter baumannii ABBL008
2663763390	Bacteria	Acinetobacter baumannii ABBL009
2675903563	Bacteria	Acinetobacter baumannii ABBL011
2667528092	Bacteria	Acinetobacter baumannii ABBL012
2660238085	Bacteria	Acinetobacter baumannii ABBL013
2695420838	Bacteria	Acinetobacter baumannii ABBL014
2660237958	Bacteria	Acinetobacter baumannii ABBL017
2667527877	Bacteria	Acinetobacter baumannii ABBL018
2667528156	Bacteria	Acinetobacter baumannii ABBL020
2663763484	Bacteria	Acinetobacter baumannii ABBL021
2660238304	Bacteria	Acinetobacter baumannii ABBL022
2667527836	Bacteria	Acinetobacter baumannii ABBL023
2693429711	Bacteria	Acinetobacter baumannii ABBL025
2660238254	Bacteria	Acinetobacter baumannii ABBL026
2695420415	Bacteria	Acinetobacter baumannii ABBL027
2671180575	Bacteria	Acinetobacter baumannii ABBL028
2663763258	Bacteria	Acinetobacter baumannii ABBL029
2657245419	Bacteria	Acinetobacter baumannii ABBL030
2663762892	Bacteria	Acinetobacter baumannii ABBL034
2663763290	Bacteria	Acinetobacter baumannii ABBL035
2663763440	Bacteria	Acinetobacter baumannii ABBL036
2657245507	Bacteria	Acinetobacter baumannii ABBL037
2657245452	Bacteria	Acinetobacter baumannii ABBL038
2690316044	Bacteria	Acinetobacter baumannii ABBL039
2667528091	Bacteria	Acinetobacter baumannii ABBL040
2667527781	Bacteria	Acinetobacter baumannii ABBL041
2660238097	Bacteria	Acinetobacter baumannii ABBL043
2693429579	Bacteria	Acinetobacter baumannii ABBL044
2671180285	Bacteria	Acinetobacter baumannii ABBL045
2667528107	Bacteria	Acinetobacter baumannii ABBL049
2695420611	Bacteria	Acinetobacter baumannii ABBL050
2693429654	Bacteria	Acinetobacter baumannii ABBL051
2660238697	Bacteria	Acinetobacter baumannii ABBL052
2695420537	Bacteria	Acinetobacter baumannii ABBL053
2663762838	Bacteria	Acinetobacter baumannii ABBL055
2667528126	Bacteria	Acinetobacter baumannii ABBL056
2663763014	Bacteria	Acinetobacter baumannii ABBL057
2660238130	Bacteria	Acinetobacter baumannii ABBL058
2660238148	Bacteria	Acinetobacter baumannii ABBL059
2663763083	Bacteria	Acinetobacter baumannii ABBL060
2663762847	Bacteria	Acinetobacter baumannii ABBL061
2690316196	Bacteria	Acinetobacter baumannii ABBL062
2663762837	Bacteria	Acinetobacter baumannii ABBL063
2667528020	Bacteria	Acinetobacter baumannii ABBL066
2663763367	Bacteria	Acinetobacter baumannii ABBL067
2698536455	Bacteria	Acinetobacter baumannii ABBL067a
2695420457	Bacteria	Acinetobacter baumannii ABBL067b
2690316047	Bacteria	Acinetobacter baumannii ABBL067c
2695420725	Bacteria	Acinetobacter baumannii ABBL067e
2663763084	Bacteria	Acinetobacter baumannii ABBL067f
2663763419	Bacteria	Acinetobacter baumannii ABBL067g
2675903646	Bacteria	Acinetobacter baumannii ABBL067h
2663763309	Bacteria	Acinetobacter baumannii ABBL067i
2667527852	Bacteria	Acinetobacter baumannii ABBL067j
2663763265	Bacteria	Acinetobacter baumannii ABBL067k
2693429607	Bacteria	Acinetobacter baumannii ABBL067l
2657245079	Bacteria	Acinetobacter baumannii ABBL068
2657245567	Bacteria	Acinetobacter baumannii ABBL069
2693429712	Bacteria	Acinetobacter baumannii ABBL070
2663762966	Bacteria	Acinetobacter baumannii ABBL071
2667528135	Bacteria	Acinetobacter baumannii ABBL072
2660238326	Bacteria	Acinetobacter baumannii ABBL073
2681813175	Bacteria	Acinetobacter baumannii ABBL076
2671180934	Bacteria	Acinetobacter baumannii ABBL079
2671180639	Bacteria	Acinetobacter baumannii ABBL082
2667527729	Bacteria	Acinetobacter baumannii ABBL083
2667528143	Bacteria	Acinetobacter baumannii ABBL085
2660238068	Bacteria	Acinetobacter baumannii ABBL088
2657244985	Bacteria	Acinetobacter baumannii ABBL089
2671180735	Bacteria	Acinetobacter baumannii ABBL091
2660238186	Bacteria	Acinetobacter baumannii ABBL092
2700989405	Bacteria	Acinetobacter baumannii ABBL093
2700989406	Bacteria	Acinetobacter baumannii ABBL094
2663763533	Bacteria	Acinetobacter baumannii ABBL095
2700989407	Bacteria	Acinetobacter baumannii ABBL097
2609460243	Bacteria	Acinetobacter baumannii ABBL099
2700989408	Bacteria	Acinetobacter baumannii ABBL100
2700989409	Bacteria	Acinetobacter baumannii ABBL101
2660238093	Bacteria	Acinetobacter baumannii ABBL102
2660238076	Bacteria	Acinetobacter baumannii ABBL105
2660238564	Bacteria	Acinetobacter baumannii ABBL106
2663763393	Bacteria	Acinetobacter baumannii ABBL107
2663763416	Bacteria	Acinetobacter baumannii ABBL109
2681813172	Bacteria	Acinetobacter baumannii ABBL110
2657245680	Bacteria	Acinetobacter baumannii ABBL113
2693429522	Bacteria	Acinetobacter baumannii ABBL114
2700989410	Bacteria	Acinetobacter baumannii ABBL115
2700989411	Bacteria	Acinetobacter baumannii ABBL116
2671180942	Bacteria	Acinetobacter baumannii ABBL117
2700989412	Bacteria	Acinetobacter baumannii ABBL118
2700989413	Bacteria	Acinetobacter baumannii ABBL121
2700989414	Bacteria	Acinetobacter baumannii ABBL122
2657245040	Bacteria	Acinetobacter baumannii ABBL123
2657245122	Bacteria	Acinetobacter baumannii ABBL124
2657245056	Bacteria	Acinetobacter baumannii ABBL125
2700989416	Bacteria	Acinetobacter baumannii ABBL127
2671180931	Bacteria	Acinetobacter baumannii ABBL129
2667527902	Bacteria	Acinetobacter baumannii ABBL130
2700989417	Bacteria	Acinetobacter baumannii ABBL131
2671180564	Bacteria	Acinetobacter baumannii ABBL132
2663763310	Bacteria	Acinetobacter baumannii ABBL133
2660238244	Bacteria	Acinetobacter baumannii ABBL134
2660238659	Bacteria	Acinetobacter baumannii ABBL137
2657245533	Bacteria	Acinetobacter baumannii ABBL138
2663763242	Bacteria	Acinetobacter baumannii ABBL140
2663763205	Bacteria	Acinetobacter baumannii ABBL141
2667527623	Bacteria	Acinetobacter baumannii ABBL142
2690316226	Bacteria	Acinetobacter baumannii ABBL143
2700989418	Bacteria	Acinetobacter baumannii ABBL144
2667527837	Bacteria	Acinetobacter baumannii ABBL147
2700989419	Bacteria	Acinetobacter baumannii ABBL149
2627854112	Bacteria	Acinetobacter baumannii AbH12O-A2
2551306107	Bacteria	Acinetobacter baumannii ABIsac_ColiR
2551306106	Bacteria	Acinetobacter baumannii ABIsac_ColiS
2713897237	Bacteria	Acinetobacter baumannii AbMDR-GLH1
2713897245	Bacteria	Acinetobacter baumannii AbMDR-GLH10
2713897246	Bacteria	Acinetobacter baumannii AbMDR-GLH11
2713897239	Bacteria	Acinetobacter baumannii AbMDR-GLH2
2713897241	Bacteria	Acinetobacter baumannii AbMDR-GLH4
2713897242	Bacteria	Acinetobacter baumannii AbMDR-GLH5
2684622531	Bacteria	Acinetobacter baumannii AbMDR-GLH6
2684622532	Bacteria	Acinetobacter baumannii AbMDR-GLH7
2713897243	Bacteria	Acinetobacter baumannii AbMDR-GLH8
2713897244	Bacteria	Acinetobacter baumannii AbMDR-GLH9
2534682260	Bacteria	Acinetobacter baumannii ABNIH1
2534681848	Bacteria	Acinetobacter baumannii ABNIH10
2534681847	Bacteria	Acinetobacter baumannii ABNIH11
2534681846	Bacteria	Acinetobacter baumannii ABNIH13
2534681845	Bacteria	Acinetobacter baumannii ABNIH14
2534681844	Bacteria	Acinetobacter baumannii ABNIH15
2529292948	Bacteria	Acinetobacter baumannii ABNIH16
2529292949	Bacteria	Acinetobacter baumannii ABNIH17
2534681778	Bacteria	Acinetobacter baumannii ABNIH18
2534681779	Bacteria	Acinetobacter baumannii ABNIH19
2534682261	Bacteria	Acinetobacter baumannii ABNIH2
2534682328	Bacteria	Acinetobacter baumannii ABNIH20
2529292945	Bacteria	Acinetobacter baumannii ABNIH22
2529292946	Bacteria	Acinetobacter baumannii ABNIH23
2529292947	Bacteria	Acinetobacter baumannii ABNIH24
2529293186	Bacteria	Acinetobacter baumannii ABNIH25
2529293185	Bacteria	Acinetobacter baumannii ABNIH26
2534682263	Bacteria	Acinetobacter baumannii ABNIH3
2534682264	Bacteria	Acinetobacter baumannii ABNIH4
2529293226	Bacteria	Acinetobacter baumannii ABNIH5
2534681851	Bacteria	Acinetobacter baumannii ABNIH6
2534681850	Bacteria	Acinetobacter baumannii ABNIH7
2671180924	Bacteria	Acinetobacter baumannii ABOB01
2698536444	Bacteria	Acinetobacter baumannii ABOB02
2660237928	Bacteria	Acinetobacter baumannii ABOB03
2671180591	Bacteria	Acinetobacter baumannii ABOB04
2695420615	Bacteria	Acinetobacter baumannii ABOB04_a
2693429528	Bacteria	Acinetobacter baumannii ABOB04_b
2657245125	Bacteria	Acinetobacter baumannii ABOB06
2675903552	Bacteria	Acinetobacter baumannii ABOB06_a
2663763328	Bacteria	Acinetobacter baumannii ABOB07
2663763299	Bacteria	Acinetobacter baumannii ABOB08
2657245149	Bacteria	Acinetobacter baumannii ABOB09
2667527757	Bacteria	Acinetobacter baumannii ABOB10
2660238022	Bacteria	Acinetobacter baumannii ABOB11
2671180957	Bacteria	Acinetobacter baumannii ABOB12
2667527749	Bacteria	Acinetobacter baumannii ABOB15
2657245479	Bacteria	Acinetobacter baumannii ABOB16
2663763187	Bacteria	Acinetobacter baumannii ABOBEN
2690316333	Bacteria	Acinetobacter baumannii ABUH304350
2667527620	Bacteria	Acinetobacter baumannii ABUH304352
2690316250	Bacteria	Acinetobacter baumannii ABUH319118
2693429753	Bacteria	Acinetobacter baumannii ABUH404571
2693429770	Bacteria	Acinetobacter baumannii ABUH42783
2660238333	Bacteria	Acinetobacter baumannii ABUH463346
2660238699	Bacteria	Acinetobacter baumannii ABUH4837
2695420789	Bacteria	Acinetobacter baumannii ABUH497144
2695420507	Bacteria	Acinetobacter baumannii ABUH504227
2693429720	Bacteria	Acinetobacter baumannii ABUH504238
2657245530	Bacteria	Acinetobacter baumannii ABUH518307
2660238367	Bacteria	Acinetobacter baumannii ABUH524354
2698536474	Bacteria	Acinetobacter baumannii ABUH60486
2698536319	Bacteria	Acinetobacter baumannii ABUH80286
2519899559	Bacteria	Acinetobacter baumannii AC12
2582580753	Bacteria	Acinetobacter baumannii AC29
2519899736	Bacteria	Acinetobacter baumannii AC30
2740892346	Bacteria	Acinetobacter baumannii aci_baum11
2740892324	Bacteria	Acinetobacter baumannii aci_baum2
642555102	Bacteria	Acinetobacter baumannii ACICU
2718218041	Bacteria	Acinetobacter baumannii AF-401
2718218042	Bacteria	Acinetobacter baumannii AF-673
2534682195	Bacteria	Acinetobacter baumannii ANC 4097
640069301	Bacteria	Acinetobacter baumannii ATCC 17978
2671180557	Bacteria	Acinetobacter baumannii ATCC 17978-mff
647533101	Bacteria	Acinetobacter baumannii ATCC 19606, CIP 70.34
2534682196	Bacteria	Acinetobacter baumannii ATCC 19606, CIP 70.34
2609460113	Bacteria	Acinetobacter baumannii ATCC 19606, CIP 70.34
641522602	Bacteria	Acinetobacter baumannii AYE
2504643026	Bacteria	Acinetobacter baumannii B
2648501331	Bacteria	Acinetobacter baumannii B11911
2645727596	Bacteria	Acinetobacter baumannii B8300
2654587863	Bacteria	Acinetobacter baumannii B8342
2713897066	Bacteria	Acinetobacter baumannii BJ1
2713897067	Bacteria	Acinetobacter baumannii BJ2
2713897068	Bacteria	Acinetobacter baumannii BJ3
2713897069	Bacteria	Acinetobacter baumannii BJ4
2713897070	Bacteria	Acinetobacter baumannii BJ5
2713897071	Bacteria	Acinetobacter baumannii BJ6
2713897072	Bacteria	Acinetobacter baumannii BJ8
2554235346	Bacteria	Acinetobacter baumannii BJAB07104
2561511161	Bacteria	Acinetobacter baumannii BJAB0715
2554235348	Bacteria	Acinetobacter baumannii BJAB0868
2585427995	Bacteria	Acinetobacter baumannii BM4587
2609460207	Bacteria	Acinetobacter baumannii BR097
2551306153	Bacteria	Acinetobacter baumannii BZICU-2
2504643027	Bacteria	Acinetobacter baumannii C
2537561790	Bacteria	Acinetobacter baumannii Canada BC-1
2531839458	Bacteria	Acinetobacter baumannii Canada BC-5
2648501337	Bacteria	Acinetobacter baumannii CCBH5233
2740892256	Bacteria	Acinetobacter baumannii CHI-34
2740892257	Bacteria	Acinetobacter baumannii CHI-45-1
2568526458	Bacteria	Acinetobacter baumannii CI77
2574179844	Bacteria	Acinetobacter baumannii CI78
2568526603	Bacteria	Acinetobacter baumannii CI79
2571042798	Bacteria	Acinetobacter baumannii CI86
2684623147	Bacteria	Acinetobacter baumannii CIP 70.10
2667527569	Bacteria	Acinetobacter baumannii CR17
2667527568	Bacteria	Acinetobacter baumannii CSO1
2713896988	Bacteria	Acinetobacter baumannii D
2563366605	Bacteria	Acinetobacter baumannii D1279779
2724679450	Bacteria	Acinetobacter baumannii D13
2724679451	Bacteria	Acinetobacter baumannii D15
2724679441	Bacteria	Acinetobacter baumannii D2
2724679448	Bacteria	Acinetobacter baumannii D30
2724679442	Bacteria	Acinetobacter baumannii D3208
2687453191	Bacteria	Acinetobacter baumannii D36
2724679439	Bacteria	Acinetobacter baumannii D62
2724679449	Bacteria	Acinetobacter baumannii D78
2724679445	Bacteria	Acinetobacter baumannii D81
2562617007	Bacteria	Acinetobacter baumannii DU202 (Acinetobacter baumannii DU202)
2576861110	Bacteria	Acinetobacter baumannii EGD-HP18
2713896991	Bacteria	Acinetobacter baumannii F
2657245404	Bacteria	Acinetobacter baumannii FDAARGOS_123
2713896990	Bacteria	Acinetobacter baumannii G
2675903636	Bacteria	Acinetobacter baumannii G7
2671181063	Bacteria	Acinetobacter baumannii GTC 03322
2667527982	Bacteria	Acinetobacter baumannii GTC 03323
2700989175	Bacteria	Acinetobacter baumannii GTC 03324
2671181103	Bacteria	Acinetobacter baumannii GTC 03325
2663762978	Bacteria	Acinetobacter baumannii GTC 03328
2667527701	Bacteria	Acinetobacter baumannii GTC 03329
2504756020	Bacteria	Acinetobacter baumannii HC64
2718218117	Bacteria	Acinetobacter baumannii HRAB-85
2690315900	Bacteria	Acinetobacter baumannii HUMC1
2728369115	Bacteria	Acinetobacter baumannii IITR88
2648501174	Bacteria	Acinetobacter baumannii IOMTU433
2537561717	Bacteria	Acinetobacter baumannii IS-116
2531839462	Bacteria	Acinetobacter baumannii IS-123
2537561718	Bacteria	Acinetobacter baumannii IS-143
2537561720	Bacteria	Acinetobacter baumannii IS-235
2537561719	Bacteria	Acinetobacter baumannii IS-251
2531839351	Bacteria	Acinetobacter baumannii IS-58
2724679452	Bacteria	Acinetobacter baumannii J
2585427930	Bacteria	Acinetobacter baumannii JCM 6841
2724679453	Bacteria	Acinetobacter baumannii K
2718218415	Bacteria	Acinetobacter baumannii KAB01
2718218251	Bacteria	Acinetobacter baumannii KAB02
2718218066	Bacteria	Acinetobacter baumannii KAB03
2718218065	Bacteria	Acinetobacter baumannii KAB04
2718218417	Bacteria	Acinetobacter baumannii KAB05
2718218118	Bacteria	Acinetobacter baumannii KAB06
2718218459	Bacteria	Acinetobacter baumannii KAB07
2718218116	Bacteria	Acinetobacter baumannii KAB08
2687453470	Bacteria	Acinetobacter baumannii KBN10P02143
2713896989	Bacteria	Acinetobacter baumannii L
2582580986	Bacteria	Acinetobacter baumannii LAC-4
2684623186	Bacteria	Acinetobacter baumannii LAC-4
2718218115	Bacteria	Acinetobacter baumannii LAC4
2711768176	Bacteria	Acinetobacter baumannii LUH_6220
2698536629	Bacteria	Acinetobacter baumannii LUH_7841
2695420877	Bacteria	Acinetobacter baumannii LY1
2671180459	Bacteria	Acinetobacter baumannii LY2
2690316307	Bacteria	Acinetobacter baumannii LY3
2663763144	Bacteria	Acinetobacter baumannii LY4
2695420444	Bacteria	Acinetobacter baumannii LY5
2700989471	Bacteria	Acinetobacter baumannii LY6
2671181135	Bacteria	Acinetobacter baumannii LY7
2700989472	Bacteria	Acinetobacter baumannii LY8
2700989473	Bacteria	Acinetobacter baumannii LY9
2648501195	Bacteria	Acinetobacter baumannii M3AC9-7
2648501140	Bacteria	Acinetobacter baumannii MAL
2617271326	Bacteria	Acinetobacter baumannii MAR002
2579778677	Bacteria	Acinetobacter baumannii MDR_MMC4
2713897240	Bacteria	Acinetobacter baumannii MDR-GLH3
2565956548	Bacteria	Acinetobacter baumannii MDR-TJ
2511231155	Bacteria	Acinetobacter baumannii MDR-ZJ06
2675903241	Bacteria	Acinetobacter baumannii MEX11594
2585427994	Bacteria	Acinetobacter baumannii MRSN 3405
2636415631	Bacteria	Acinetobacter baumannii MRSN 3405
2636415506	Bacteria	Acinetobacter baumannii MRSN 3527
2627853895	Bacteria	Acinetobacter baumannii MRSN 3942
2630968328	Bacteria	Acinetobacter baumannii MRSN 4106
2571042485	Bacteria	Acinetobacter baumannii MRSN 57
2579778645	Bacteria	Acinetobacter baumannii MRSN 58
2648501263	Bacteria	Acinetobacter baumannii MRSN 58
2630968530	Bacteria	Acinetobacter baumannii MRSN 7339
2627853886	Bacteria	Acinetobacter baumannii MRSN 7341
2667527641	Bacteria	Acinetobacter baumannii MRSN15038
2671180272	Bacteria	Acinetobacter baumannii MRSN15084
2724679018	Bacteria	Acinetobacter baumannii MRSN16874
2648501106	Bacteria	Acinetobacter baumannii MRSN16875
2724678983	Bacteria	Acinetobacter baumannii MRSN16881
2724678981	Bacteria	Acinetobacter baumannii MRSN16882
2724678982	Bacteria	Acinetobacter baumannii MRSN16896
2724678984	Bacteria	Acinetobacter baumannii MRSN16898
2675903286	Bacteria	Acinetobacter baumannii MRSN16901
2724678977	Bacteria	Acinetobacter baumannii MRSN17592
2724678978	Bacteria	Acinetobacter baumannii MRSN17593
2693429596	Bacteria	Acinetobacter baumannii MRSN20315
2698536343	Bacteria	Acinetobacter baumannii MRSN20755
2671180877	Bacteria	Acinetobacter baumannii MRSN3941
2667527586	Bacteria	Acinetobacter baumannii MRSN4119
2663763070	Bacteria	Acinetobacter baumannii MRSN5540
2667528064	Bacteria	Acinetobacter baumannii MRSN6269
2657245099	Bacteria	Acinetobacter baumannii MRSN6273
2663762852	Bacteria	Acinetobacter baumannii MRSN7081
2568526714	Bacteria	Acinetobacter baumannii MRY09-0642
2579779099	Bacteria	Acinetobacter baumannii MRY10-0558
2568526733	Bacteria	Acinetobacter baumannii MRY12-0277
2537561872	Bacteria	Acinetobacter baumannii MSP4-16
2531839357	Bacteria	Acinetobacter baumannii Naval-113
2537561721	Bacteria	Acinetobacter baumannii Naval-13
2531839459	Bacteria	Acinetobacter baumannii Naval-17
2531839464	Bacteria	Acinetobacter baumannii Naval-18
2531839348	Bacteria	Acinetobacter baumannii Naval-2
2537562054	Bacteria	Acinetobacter baumannii Naval-21
2537562055	Bacteria	Acinetobacter baumannii Naval-57
2537561725	Bacteria	Acinetobacter baumannii Naval-72
2531839636	Bacteria	Acinetobacter baumannii Naval-78
2531839465	Bacteria	Acinetobacter baumannii Naval-81
2531839349	Bacteria	Acinetobacter baumannii Naval-82
2537561724	Bacteria	Acinetobacter baumannii Naval-83
2700989282	Bacteria	Acinetobacter baumannii NBRC 109757
2660238208	Bacteria	Acinetobacter baumannii NBRC 110489
2657244969	Bacteria	Acinetobacter baumannii NBRC 110490
2657245607	Bacteria	Acinetobacter baumannii NBRC 110491
2660238300	Bacteria	Acinetobacter baumannii NBRC 110492
2667527580	Bacteria	Acinetobacter baumannii NBRC 110493
2663762997	Bacteria	Acinetobacter baumannii NBRC 110494
2667528022	Bacteria	Acinetobacter baumannii NBRC 110495
2724679065	Bacteria	Acinetobacter baumannii NCTC 13423
2534681907	Bacteria	Acinetobacter baumannii NIPH 1362
2534681908	Bacteria	Acinetobacter baumannii NIPH 146
2534681906	Bacteria	Acinetobacter baumannii NIPH 1669
2534681911	Bacteria	Acinetobacter baumannii NIPH 1734
2529293014	Bacteria	Acinetobacter baumannii NIPH 190
2529293008	Bacteria	Acinetobacter baumannii NIPH 201
2534681910	Bacteria	Acinetobacter baumannii NIPH 2061
2534681905	Bacteria	Acinetobacter baumannii NIPH 24
2529293182	Bacteria	Acinetobacter baumannii NIPH 290
2529293005	Bacteria	Acinetobacter baumannii NIPH 329
2529293006	Bacteria	Acinetobacter baumannii NIPH 335
2565956636	Bacteria	Acinetobacter baumannii NIPH 410
2529293007	Bacteria	Acinetobacter baumannii NIPH 527
2529293010	Bacteria	Acinetobacter baumannii NIPH 528
2529293013	Bacteria	Acinetobacter baumannii NIPH 60
2529293012	Bacteria	Acinetobacter baumannii NIPH 601
2534681909	Bacteria	Acinetobacter baumannii NIPH 615
2529293011	Bacteria	Acinetobacter baumannii NIPH 67
2529293009	Bacteria	Acinetobacter baumannii NIPH 70
2529293183	Bacteria	Acinetobacter baumannii NIPH 80
2711768175	Bacteria	Acinetobacter baumannii NM3
2537561726	Bacteria	Acinetobacter baumannii OIFC0162
2537562057	Bacteria	Acinetobacter baumannii OIFC021
2537561841	Bacteria	Acinetobacter baumannii OIFC032
2537562056	Bacteria	Acinetobacter baumannii OIFC035
2531839637	Bacteria	Acinetobacter baumannii OIFC047
2537562051	Bacteria	Acinetobacter baumannii OIFC065
2531839466	Bacteria	Acinetobacter baumannii OIFC074
2537562060	Bacteria	Acinetobacter baumannii OIFC087
2531839467	Bacteria	Acinetobacter baumannii OIFC098
2537562059	Bacteria	Acinetobacter baumannii OIFC099
2537561843	Bacteria	Acinetobacter baumannii OIFC109
2537561723	Bacteria	Acinetobacter baumannii OIFC110
2531839635	Bacteria	Acinetobacter baumannii OIFC111
2537561842	Bacteria	Acinetobacter baumannii OIFC137
2531839460	Bacteria	Acinetobacter baumannii OIFC143
2537561722	Bacteria	Acinetobacter baumannii OIFC180
2531839461	Bacteria	Acinetobacter baumannii OIFC189
2531839638	Bacteria	Acinetobacter baumannii OIFC338
2660237907	Bacteria	Acinetobacter baumannii ORAB01
2690316127	Bacteria	Acinetobacter baumannii ORAB02
2663763538	Bacteria	Acinetobacter baumannii ORAB03
2663763410	Bacteria	Acinetobacter baumannii ORAB08
2700989504	Bacteria	Acinetobacter baumannii ORAB09
2693429620	Bacteria	Acinetobacter baumannii ORAB10
2695420773	Bacteria	Acinetobacter baumannii ORAB13
2660238198	Bacteria	Acinetobacter baumannii ORAB14
2667527695	Bacteria	Acinetobacter baumannii ORAB15
2667528129	Bacteria	Acinetobacter baumannii ORAB16
2675903452	Bacteria	Acinetobacter baumannii ORAB17
2671180304	Bacteria	Acinetobacter baumannii ORAB18
2671181076	Bacteria	Acinetobacter baumannii ORAB19
2724679162	Bacteria	Acinetobacter baumannii ORAB21
2724679163	Bacteria	Acinetobacter baumannii ORAB23
2684622696	Bacteria	Acinetobacter baumannii ORAB6b
2728369149	Bacteria	Acinetobacter baumannii ORABAshR
2724679165	Bacteria	Acinetobacter baumannii ORABMayT
2724679164	Bacteria	Acinetobacter baumannii ORABRicT
2728369150	Bacteria	Acinetobacter baumannii ORABSC
2675903262	Bacteria	Acinetobacter baumannii P630
2565956825	Bacteria	Acinetobacter baumannii Perm
2554235120	Bacteria	Acinetobacter baumannii PR07
2713896927	Bacteria	Acinetobacter baumannii Pulsotype 27
2579778895	Bacteria	Acinetobacter baumannii R1B
2684622529	Bacteria	Acinetobacter baumannii R2090
2687453278	Bacteria	Acinetobacter baumannii R2091
2687453229	Bacteria	Acinetobacter baumannii R612
2724679446	Bacteria	Acinetobacter baumannii RBH3
2675903594	Bacteria	Acinetobacter baumannii RUH1486
641522603	Bacteria	Acinetobacter baumannii SDF
2654587631	Bacteria	Acinetobacter baumannii SP1917
650377902	Bacteria	Acinetobacter baumannii TCDC-AB0715
2609460168	Bacteria	Acinetobacter baumannii TCM206
2648501489	Bacteria	Acinetobacter baumannii TCM331
2554235048	Bacteria	Acinetobacter baumannii TG00314
2554235047	Bacteria	Acinetobacter baumannii TG02011
2554235046	Bacteria	Acinetobacter baumannii TG02017
2554235053	Bacteria	Acinetobacter baumannii TG07725
2554235051	Bacteria	Acinetobacter baumannii TG15233
2554235056	Bacteria	Acinetobacter baumannii TG15234
2554235052	Bacteria	Acinetobacter baumannii TG15236
2554235055	Bacteria	Acinetobacter baumannii TG15237
2554235057	Bacteria	Acinetobacter baumannii TG15238
2554235054	Bacteria	Acinetobacter baumannii TG15239
2554235049	Bacteria	Acinetobacter baumannii TG15240
2554235050	Bacteria	Acinetobacter baumannii TG15241
2554235058	Bacteria	Acinetobacter baumannii TG15242
2551306333	Bacteria	Acinetobacter baumannii TG19582
2554235065	Bacteria	Acinetobacter baumannii TG2012
2554235061	Bacteria	Acinetobacter baumannii TG2013
2554235063	Bacteria	Acinetobacter baumannii TG2014
2554235060	Bacteria	Acinetobacter baumannii TG20277
2554235062	Bacteria	Acinetobacter baumannii TG20546
2554235059	Bacteria	Acinetobacter baumannii TG22110
2554235064	Bacteria	Acinetobacter baumannii TG22112
2554235066	Bacteria	Acinetobacter baumannii TG22142
2554235070	Bacteria	Acinetobacter baumannii TG22146
2554235069	Bacteria	Acinetobacter baumannii TG22148
2554235067	Bacteria	Acinetobacter baumannii TG22150
2554235071	Bacteria	Acinetobacter baumannii TG22190
2554235073	Bacteria	Acinetobacter baumannii TG22192
2554235072	Bacteria	Acinetobacter baumannii TG22194
2554235068	Bacteria	Acinetobacter baumannii TG22196
2554235076	Bacteria	Acinetobacter baumannii TG22198
2554235074	Bacteria	Acinetobacter baumannii TG22202
2554235075	Bacteria	Acinetobacter baumannii TG22204
2554235083	Bacteria	Acinetobacter baumannii TG22212
2554235080	Bacteria	Acinetobacter baumannii TG22214
2554235086	Bacteria	Acinetobacter baumannii TG22332
2554235079	Bacteria	Acinetobacter baumannii TG22336
2554235077	Bacteria	Acinetobacter baumannii TG27295
2554235078	Bacteria	Acinetobacter baumannii TG27299
2554235084	Bacteria	Acinetobacter baumannii TG27307
2554235081	Bacteria	Acinetobacter baumannii TG27311
2554235082	Bacteria	Acinetobacter baumannii TG27315
2554235085	Bacteria	Acinetobacter baumannii TG27319
2554235092	Bacteria	Acinetobacter baumannii TG27371
2554235088	Bacteria	Acinetobacter baumannii TG27379
2554235093	Bacteria	Acinetobacter baumannii TG27383
2554235089	Bacteria	Acinetobacter baumannii TG27387
2554235087	Bacteria	Acinetobacter baumannii TG27391
2554235090	Bacteria	Acinetobacter baumannii TG27395
2554235091	Bacteria	Acinetobacter baumannii TG27399
2554235095	Bacteria	Acinetobacter baumannii TG27407
2554235094	Bacteria	Acinetobacter baumannii TG27411
2675903625	Bacteria	Acinetobacter baumannii TTU2014-131AME
2519103115	Bacteria	Acinetobacter baumannii TYTH-1
2645728045	Bacteria	Acinetobacter baumannii TYTH-2
2627853635	Bacteria	Acinetobacter baumannii TYTH-3
2636415819	Bacteria	Acinetobacter baumannii TYTH-4
2627853994	Bacteria	Acinetobacter baumannii TYTH-5
2639762928	Bacteria	Acinetobacter baumannii TYTH-6
2627853610	Bacteria	Acinetobacter baumannii TYTH-7
2568526672	Bacteria	Acinetobacter baumannii UH0207
2568526598	Bacteria	Acinetobacter baumannii UH0707
2579778750	Bacteria	Acinetobacter baumannii UH0807
2571042282	Bacteria	Acinetobacter baumannii UH10007
2574180052	Bacteria	Acinetobacter baumannii UH1007
2568526311	Bacteria	Acinetobacter baumannii UH10107
2574180339	Bacteria	Acinetobacter baumannii UH10707
2579779053	Bacteria	Acinetobacter baumannii UH10707
2579779039	Bacteria	Acinetobacter baumannii UH11608
2579779130	Bacteria	Acinetobacter baumannii UH12208
2579778637	Bacteria	Acinetobacter baumannii UH12308
2579778885	Bacteria	Acinetobacter baumannii UH12408
2571042565	Bacteria	Acinetobacter baumannii UH12808
2579778803	Bacteria	Acinetobacter baumannii UH13908
2574179890	Bacteria	Acinetobacter baumannii UH14508
2579778583	Bacteria	Acinetobacter baumannii UH15208
2576861174	Bacteria	Acinetobacter baumannii UH16008
2568526688	Bacteria	Acinetobacter baumannii UH16108
2568526280	Bacteria	Acinetobacter baumannii UH16208
2571042597	Bacteria	Acinetobacter baumannii UH18608
2574180394	Bacteria	Acinetobacter baumannii UH19608
2579779045	Bacteria	Acinetobacter baumannii UH19908
2579778891	Bacteria	Acinetobacter baumannii UH20108
2582580882	Bacteria	Acinetobacter baumannii UH2107
2571042193	Bacteria	Acinetobacter baumannii UH22908
2576861135	Bacteria	Acinetobacter baumannii UH2307
2582580896	Bacteria	Acinetobacter baumannii UH2707
2579778770	Bacteria	Acinetobacter baumannii UH2907
2582580911	Bacteria	Acinetobacter baumannii UH3807
2568526509	Bacteria	Acinetobacter baumannii UH5107
2579778935	Bacteria	Acinetobacter baumannii UH5207
2579778774	Bacteria	Acinetobacter baumannii UH5307
2571042823	Bacteria	Acinetobacter baumannii UH5707
2579778537	Bacteria	Acinetobacter baumannii UH6107
2582580888	Bacteria	Acinetobacter baumannii UH6207
2582580884	Bacteria	Acinetobacter baumannii UH6507
2582580889	Bacteria	Acinetobacter baumannii UH6907
2568526720	Bacteria	Acinetobacter baumannii UH7007
2579778751	Bacteria	Acinetobacter baumannii UH7607
2579778716	Bacteria	Acinetobacter baumannii UH7707
2568526322	Bacteria	Acinetobacter baumannii UH7807
2568526618	Bacteria	Acinetobacter baumannii UH7907
2579778574	Bacteria	Acinetobacter baumannii UH8107
2579779141	Bacteria	Acinetobacter baumannii UH8407
2574180142	Bacteria	Acinetobacter baumannii UH8707
2579778568	Bacteria	Acinetobacter baumannii UH8807
2568526620	Bacteria	Acinetobacter baumannii UH8907
2579779098	Bacteria	Acinetobacter baumannii UH9007
2582580902	Bacteria	Acinetobacter baumannii UH9707
2571042206	Bacteria	Acinetobacter baumannii UH9907
2579778839	Bacteria	Acinetobacter baumannii UH9907
2547132287	Bacteria	Acinetobacter baumannii UMB001
2547132288	Bacteria	Acinetobacter baumannii UMB002
2547132289	Bacteria	Acinetobacter baumannii UMB003
2744054679	Bacteria	Acinetobacter baumannii VB22595
2547132301	Bacteria	Acinetobacter baumannii W6976
2547132302	Bacteria	Acinetobacter baumannii W7282
2630968637	Bacteria	Acinetobacter baumannii WA2859
2531839353	Bacteria	Acinetobacter baumannii WC-136
2531839352	Bacteria	Acinetobacter baumannii WC-141
2531839355	Bacteria	Acinetobacter baumannii WC-323
2531839356	Bacteria	Acinetobacter baumannii WC-348
2531839354	Bacteria	Acinetobacter baumannii WC-487
2531839350	Bacteria	Acinetobacter baumannii WC-692
2537562053	Bacteria	Acinetobacter baumannii WC-A-694
2537562052	Bacteria	Acinetobacter baumannii WC-A-92
2724679444	Bacteria	Acinetobacter baumannii WM98
2600255007	Bacteria	Acinetobacter baumannii WM99c
2718218403	Bacteria	Acinetobacter baumannii XDR-BJ83
2684623213	Bacteria	Acinetobacter baumannii XH856
2671180334	Bacteria	Acinetobacter baumannii XH857
2684623104	Bacteria	Acinetobacter baumannii XH858
2684623056	Bacteria	Acinetobacter baumannii XH859
2684623099	Bacteria	Acinetobacter baumannii XH860
2558309051	Bacteria	Acinetobacter baumannii ZW85-1
2519899735	Bacteria	Acinetobacter baumannii ZWS1122
2519899734	Bacteria	Acinetobacter baumannii ZWS1219
637000002	Bacteria	Acinetobacter baylyi ADP1
2556921654	Bacteria	Acinetobacter baylyi DSM 14961
2565956683	Bacteria	Acinetobacter baylyi DSM 14961
2657245693	Bacteria	Acinetobacter baylyi GTC 3695
2551306359	Bacteria	Acinetobacter baylyi TG19579
2565956700	Bacteria	Acinetobacter beijerinckii ANC 3835
2565956701	Bacteria	Acinetobacter beijerinckii CIP 110307
2671180604	Bacteria	Acinetobacter beijerinckii GTC 14628
2547132297	Bacteria	Acinetobacter bereziniae Brisou 64, LMG 1003
2565956640	Bacteria	Acinetobacter bereziniae Brisou 64, LMG 1003
2645727911	Bacteria	Acinetobacter bereziniae CHI-40-1
2654587542	Bacteria	Acinetobacter bereziniae HPC229
2663762643	Bacteria	Acinetobacter bereziniae KCTC 23199
2565956641	Bacteria	Acinetobacter bereziniae NIPH 3
2565956688	Bacteria	Acinetobacter bohemicus ANC 3994
2671180229	Bacteria	Acinetobacter boissieri ANC 4422
2517093005	Bacteria	Acinetobacter bouvetii DSM 14964
2565956682	Bacteria	Acinetobacter bouvetii DSM 14964
2660238193	Bacteria	Acinetobacter bouvetii GTC 3697
2565956695	Bacteria	Acinetobacter brisouii ANC 4119
2579778708	Bacteria	Acinetobacter brisouii CIP 110357
2657245517	Bacteria	Acinetobacter brisouii CIP 110357
2636415707	Bacteria	Acinetobacter brisouii SM1
2534682020	Bacteria	Acinetobacter calcoaceticus ANC 3680
2531839648	Bacteria	Acinetobacter calcoaceticus ANC 3811
2551306460	Bacteria	Acinetobacter calcoaceticus anitratus XM1570
2534682017	Bacteria	Acinetobacter calcoaceticus DSM 30006
2547132303	Bacteria	Acinetobacter calcoaceticus DSM 30006
2639762793	Bacteria	Acinetobacter calcoaceticus GK1
2675903507	Bacteria	Acinetobacter calcoaceticus GK2
2660238279	Bacteria	Acinetobacter calcoaceticus KCTC 2357
2534682019	Bacteria	Acinetobacter calcoaceticus NIPH 13
2648501228	Bacteria	Acinetobacter calcoaceticus P23
650377903	Bacteria	Acinetobacter calcoaceticus PHEA-2
646206267	Bacteria	Acinetobacter calcoaceticus RUH2202
2551306334	Bacteria	Acinetobacter calcoaceticus TG19585
2551306336	Bacteria	Acinetobacter calcoaceticus TG19588
2551306344	Bacteria	Acinetobacter calcoaceticus TG19593
2582581295	Bacteria	Acinetobacter calcoaceticus WP19
2526164562	Bacteria	Acinetobacter calcoaceticus ZOR0008
2690315737	Bacteria	Acinetobacter dijkshoorniae JVAP01
2648501117	Bacteria	Acinetobacter equi 114
2547132298	Bacteria	Acinetobacter genomospecies 13TU A 267, NCTC 8102
2547132304	Bacteria	Acinetobacter genomospecies 3 Tr II-3, DSM 9306
2547132299	Bacteria	Acinetobacter genomospecies 3, DSM 21653
2565956694	Bacteria	Acinetobacter gerneri DSM 14967
2667527992	Bacteria	Acinetobacter gerneri KCTC 12415
2545824735	Bacteria	Acinetobacter gerneri MTCC 9824
2565956705	Bacteria	Acinetobacter guillouiae CIP 63.46
2671180652	Bacteria	Acinetobacter guillouiae KCTC 23200
2545824739	Bacteria	Acinetobacter guillouiae MSP4-18
2565956704	Bacteria	Acinetobacter guillouiae NIPH 991
2565956692	Bacteria	Acinetobacter gyllenbergii CIP 110306
2700989177	Bacteria	Acinetobacter gyllenbergii GTC 14627
2545824738	Bacteria	Acinetobacter gyllenbergii MTCC 11365
2565956703	Bacteria	Acinetobacter gyllenbergii NIPH 230
2537561554	Bacteria	Acinetobacter haemolyticus ATCC 17906
647000202	Bacteria	Acinetobacter haemolyticus ATCC 19194
2728369571	Bacteria	Acinetobacter haemolyticus JKSF06
2545824737	Bacteria	Acinetobacter haemolyticus MTCC 9819
2671180312	Bacteria	Acinetobacter haemolyticus NBRC 109758
2537561834	Bacteria	Acinetobacter haemolyticus NIPH 261
2551306342	Bacteria	Acinetobacter haemolyticus TG19599
2551306346	Bacteria	Acinetobacter haemolyticus TG19602
2551306343	Bacteria	Acinetobacter haemolyticus TG21157
2718217811	Bacteria	Acinetobacter haemolyticus TJS01
2627854244	Bacteria	Acinetobacter harbinensis HITLi 7
2565956693	Bacteria	Acinetobacter indicus ANC 4215
2579779046	Bacteria	Acinetobacter indicus CIP 110367
2663763131	Bacteria	Acinetobacter indicus DSM 25388
2654587683	Bacteria	Acinetobacter indicus KM7
2503754004	Bacteria	Acinetobacter isolate CA1
2505119018	Bacteria	Acinetobacter isolate CA1-unmapped (Assembled at the JGI)
2503754006	Bacteria	Acinetobacter isolate CA2
2505119019	Bacteria	Acinetobacter isolate CA2-unmapped (Assembled at the JGI)
2503754008	Bacteria	Acinetobacter isolate CA3
2505119020	Bacteria	Acinetobacter isolate CA3-unmapped (Assembled at the JGI)
2503754010	Bacteria	Acinetobacter isolate CA4
2505119021	Bacteria	Acinetobacter isolate CA4-unmapped (Assembled at the JGI)
2503754012	Bacteria	Acinetobacter isolate CA5
2505119022	Bacteria	Acinetobacter isolate CA5-unmapped (Assembled at the JGI)
2534682022	Bacteria	Acinetobacter johnsonii ANC 3681
2537561556	Bacteria	Acinetobacter johnsonii CIP 64.6
2657245534	Bacteria	Acinetobacter johnsonii DSMZ 6963
2740892491	Bacteria	Acinetobacter johnsonii MB44
646206268	Bacteria	Acinetobacter johnsonii SH046
2551306347	Bacteria	Acinetobacter johnsonii TG19605
2551306340	Bacteria	Acinetobacter johnsonii TG19625
2721755731	Bacteria	Acinetobacter junii 65
2534682023	Bacteria	Acinetobacter junii CIP 107470
2534682021	Bacteria	Acinetobacter junii CIP 64.5
2660238054	Bacteria	Acinetobacter junii KCTC 12416
2627853763	Bacteria	Acinetobacter junii L20
2545824736	Bacteria	Acinetobacter junii MTCC 11364
2700989280	Bacteria	Acinetobacter junii NBRC 109759
2700989279	Bacteria	Acinetobacter junii NBRC 110497
2534682024	Bacteria	Acinetobacter junii NIPH 182
646206269	Bacteria	Acinetobacter junii SH205
2551306345	Bacteria	Acinetobacter junii TG19608
2671180219	Bacteria	Acinetobacter kookii ANC 4667
2675903034	Bacteria	Acinetobacter kyonggiensis ANC 5109
2724679174	Bacteria	Acinetobacter lactucae NRRL B-41902
2534682025	Bacteria	Acinetobacter lwoffii CIP 70.31
2660238430	Bacteria	Acinetobacter lwoffii NBRC 109760
2537562009	Bacteria	Acinetobacter lwoffii NCTC 5866
2547132300	Bacteria	Acinetobacter lwoffii NCTC 5866
2534682026	Bacteria	Acinetobacter lwoffii NIPH 478
2579779043	Bacteria	Acinetobacter lwoffii NIPH 512
2537562010	Bacteria	Acinetobacter lwoffii NIPH 715
646206270	Bacteria	Acinetobacter lwoffii SH145
2551306339	Bacteria	Acinetobacter lwoffii TG19636
2547132098	Bacteria	Acinetobacter lwoffii WJ10621
2671180220	Bacteria	Acinetobacter marinus ANC 3699
2582580904	Bacteria	Acinetobacter nectaris CIP 110549
2639762828	Bacteria	Acinetobacter nosocomialis 28F
2687453252	Bacteria	Acinetobacter nosocomialis 6411
2519899580	Bacteria	Acinetobacter nosocomialis Ab22222
2693429526	Bacteria	Acinetobacter nosocomialis ABBL032
2663763208	Bacteria	Acinetobacter nosocomialis ABBL048
2700989404	Bacteria	Acinetobacter nosocomialis ABBL080
2667527609	Bacteria	Acinetobacter nosocomialis GTC 03312
2660238292	Bacteria	Acinetobacter nosocomialis GTC 03313
2671180619	Bacteria	Acinetobacter nosocomialis LMG 10619
2597489981	Bacteria	Acinetobacter nosocomialis M2
2700989178	Bacteria	Acinetobacter nosocomialis NBRC 110498
2663763380	Bacteria	Acinetobacter nosocomialis NBRC 110499
2657245161	Bacteria	Acinetobacter nosocomialis NBRC 110500
2663763181	Bacteria	Acinetobacter nosocomialis NBRC 110501
2675903556	Bacteria	Acinetobacter nosocomialis NBRC 110502
2700989283	Bacteria	Acinetobacter nosocomialis NBRC 110503
2537561557	Bacteria	Acinetobacter nosocomialis NIPH 2119
2534682018	Bacteria	Acinetobacter nosocomialis NIPH 386
2551306341	Bacteria	Acinetobacter nosocomialis TG19596
2551306335	Bacteria	Acinetobacter nosocomialis TG21145
2579779125	Bacteria	Acinetobacter oleivorans CIP 110421
648028004	Bacteria	Acinetobacter oleivorans DR1
2663763040	Bacteria	Acinetobacter oleivorans KCTC 23045
2654587535	Bacteria	Acinetobacter oleivorans PF1
2675903032	Bacteria	Acinetobacter pakistanensis ANC 5076
2711768197	Bacteria	Acinetobacter parvus CM11
2700989180	Bacteria	Acinetobacter parvus GTC 3704
2565956643	Bacteria	Acinetobacter parvus NIPH 1103
2547132305	Bacteria	Acinetobacter parvus NIPH 384, DSM 16617
2565956642	Bacteria	Acinetobacter parvus NIPH 384, DSM 16617
2636415501	Bacteria	Acinetobacter pittii 42F
2657245486	Bacteria	Acinetobacter pittii ABBL005
2660238129	Bacteria	Acinetobacter pittii ABBL010
2700989548	Bacteria	Acinetobacter pittii ABBL015
2657245105	Bacteria	Acinetobacter pittii ABBL016
2671180615	Bacteria	Acinetobacter pittii ABBL019
2698536433	Bacteria	Acinetobacter pittii ABBL024
2657245118	Bacteria	Acinetobacter pittii ABBL031
2695420512	Bacteria	Acinetobacter pittii ABBL033
2698536391	Bacteria	Acinetobacter pittii ABBL042
2660237963	Bacteria	Acinetobacter pittii ABBL046
2690316319	Bacteria	Acinetobacter pittii ABBL047
2671180728	Bacteria	Acinetobacter pittii ABBL064
2657245555	Bacteria	Acinetobacter pittii ABBL065
2693429627	Bacteria	Acinetobacter pittii ABBL074
2663763264	Bacteria	Acinetobacter pittii ABBL075
2667528083	Bacteria	Acinetobacter pittii ABBL077
2663763302	Bacteria	Acinetobacter pittii ABBL078
2663763044	Bacteria	Acinetobacter pittii ABBL086
2693429709	Bacteria	Acinetobacter pittii ABBL090
2657245005	Bacteria	Acinetobacter pittii ABBL096
2663763101	Bacteria	Acinetobacter pittii ABBL098
2663763411	Bacteria	Acinetobacter pittii ABBL103
2657245648	Bacteria	Acinetobacter pittii ABBL111
2660238455	Bacteria	Acinetobacter pittii ABBL120
2700989415	Bacteria	Acinetobacter pittii ABBL126
2690316091	Bacteria	Acinetobacter pittii ABBL128
2660238065	Bacteria	Acinetobacter pittii ABBL135
2695420681	Bacteria	Acinetobacter pittii ABBL148
2537562011	Bacteria	Acinetobacter pittii ANC 3678
2531839649	Bacteria	Acinetobacter pittii ANC 4050
2531839647	Bacteria	Acinetobacter pittii ANC 4052
2537561555	Bacteria	Acinetobacter pittii CIP 70.29
2547132125	Bacteria	Acinetobacter pittii D499
2667527755	Bacteria	Acinetobacter pittii DSM 25618
2684623141	Bacteria	Acinetobacter pittii IEC338SC
2630968537	Bacteria	Acinetobacter pittii LC510
2663763397	Bacteria	Acinetobacter pittii NBRC 110504
2667528043	Bacteria	Acinetobacter pittii NBRC 110505
2663763356	Bacteria	Acinetobacter pittii NBRC 110506
2671180368	Bacteria	Acinetobacter pittii NBRC 110507
2671181139	Bacteria	Acinetobacter pittii NBRC 110508
2660238551	Bacteria	Acinetobacter pittii NBRC 110509
2667527733	Bacteria	Acinetobacter pittii NBRC 110510
2627854030	Bacteria	Acinetobacter pittii TE2
2551306338	Bacteria	Acinetobacter pittii TG6411
2671180233	Bacteria	Acinetobacter puyangensis ANC 4466
2675903613	Bacteria	Acinetobacter radioresistens CM38
2529293101	Bacteria	Acinetobacter radioresistens FO-1, DSM 6976
2531839506	Bacteria	Acinetobacter radioresistens FO-1, DSM 6976
2547132307	Bacteria	Acinetobacter radioresistens FO-1, DSM 6976
2529293102	Bacteria	Acinetobacter radioresistens NIPH 2130
646206271	Bacteria	Acinetobacter radioresistens SH164
645058758	Bacteria	Acinetobacter radioresistens SK82
2551306337	Bacteria	Acinetobacter radioresistens TG02010
2531839463	Bacteria	Acinetobacter radioresistens WC-A-157
2565956699	Bacteria	Acinetobacter rudis CIP 110305
2671181009	Bacteria	Acinetobacter rudis DSM 24031
2565956681	Bacteria	Acinetobacter schindleri CIP 107287
2657245593	Bacteria	Acinetobacter schindleri GTC 3703
2565956680	Bacteria	Acinetobacter schindleri NIPH 900
2551306381	Bacteria	Acinetobacter schindleri TG19614
2565956690	Bacteria	Acinetobacter seifertii NIPH 973
2671180700	Bacteria	Acinetobacter soli ABBL054
2565956696	Bacteria	Acinetobacter soli CIP 110264
2660238584	Bacteria	Acinetobacter soli KCTC 22184
2565956697	Bacteria	Acinetobacter soli NIPH 2899
2609459882	Bacteria	Acinetobacter soli TCM341
2551306351	Bacteria	Acinetobacter sp. 528
2645727700	Bacteria	Acinetobacter sp. A47
2636415918	Bacteria	Acinetobacter sp. AG1
2627853653	Bacteria	Acinetobacter sp. Ag2
2565956691	Bacteria	Acinetobacter sp. ANC 3789
2565956658	Bacteria	Acinetobacter sp. ANC 3862
2565956652	Bacteria	Acinetobacter sp. ANC 3880
2565956667	Bacteria	Acinetobacter sp. ANC 3929
2565956662	Bacteria	Acinetobacter sp. ANC 4105
2724679206	Bacteria	Acinetobacter sp. ANC 4149
643886214	Bacteria	Acinetobacter sp. ATCC 27244
2744054655	Bacteria	Acinetobacter sp. BMW17
2681813192	Bacteria	Acinetobacter sp. C15
2565956657	Bacteria	Acinetobacter sp. CIP 101934
2565956646	Bacteria	Acinetobacter sp. CIP 101966
2565956672	Bacteria	Acinetobacter sp. CIP 102082
2565956675	Bacteria	Acinetobacter sp. CIP 102129
2565956644	Bacteria	Acinetobacter sp. CIP 102136
2565956653	Bacteria	Acinetobacter sp. CIP 102143
2565956676	Bacteria	Acinetobacter sp. CIP 102159
2565956674	Bacteria	Acinetobacter sp. CIP 102529
2565956669	Bacteria	Acinetobacter sp. CIP 102637
2565956654	Bacteria	Acinetobacter sp. CIP 110321
2565956645	Bacteria	Acinetobacter sp. CIP 51.11
2565956663	Bacteria	Acinetobacter sp. CIP 53.82
2565956668	Bacteria	Acinetobacter sp. CIP 56.2
2565956660	Bacteria	Acinetobacter sp. CIP 64.2
2565956647	Bacteria	Acinetobacter sp. CIP 64.7
2565956678	Bacteria	Acinetobacter sp. CIP 70.18
2565956685	Bacteria	Acinetobacter sp. CIP A162
2565956689	Bacteria	Acinetobacter sp. CIP-A165
2740892190	Bacteria	Acinetobacter sp. COS3
2651870317	Bacteria	Acinetobacter sp. DSM 11652
2684623098	Bacteria	Acinetobacter sp. DUT-2
2667528123	Bacteria	Acinetobacter sp. FDAARGOS_131
2551306352	Bacteria	Acinetobacter sp. GG2
2721755177	Bacteria	Acinetobacter sp. GWC1_38_13
2531839311	Bacteria	Acinetobacter sp. HA
2634166387	Bacteria	Acinetobacter sp. HR7
2547132309	Bacteria	Acinetobacter sp. Hugh 2212, NCTC 10304
2728369441	Bacteria	Acinetobacter sp. JdFR-94
2643221895	Bacteria	Acinetobacter sp. Leaf130
2728369146	Bacteria	Acinetobacter sp. LMB-5
2547132187	Bacteria	Acinetobacter sp. MDS7A
2617271315	Bacteria	Acinetobacter sp. MN12
2627854185	Bacteria	Acinetobacter sp. MN12
2531839536	Bacteria	Acinetobacter sp. NBRC 100985
2700989281	Bacteria	Acinetobacter sp. NBRC 110496
2547132308	Bacteria	Acinetobacter sp. NCTC 7422
2687453584	Bacteria	Acinetobacter sp. NCu2D-2
2645727634	Bacteria	Acinetobacter sp. neg1
2565956656	Bacteria	Acinetobacter sp. NIPH 1847
2565956648	Bacteria	Acinetobacter sp. NIPH 1859
2565956659	Bacteria	Acinetobacter sp. NIPH 1867
2565956665	Bacteria	Acinetobacter sp. NIPH 2036
2565956650	Bacteria	Acinetobacter sp. NIPH 2100
2565956661	Bacteria	Acinetobacter sp. NIPH 2168
2565956655	Bacteria	Acinetobacter sp. NIPH 2171
2565956686	Bacteria	Acinetobacter sp. NIPH 236
2565956666	Bacteria	Acinetobacter sp. NIPH 284
2565956677	Bacteria	Acinetobacter sp. NIPH 298
2565956649	Bacteria	Acinetobacter sp. NIPH 3623
2565956651	Bacteria	Acinetobacter sp. NIPH 542
2565956664	Bacteria	Acinetobacter sp. NIPH 713
2565956673	Bacteria	Acinetobacter sp. NIPH 758
2565956687	Bacteria	Acinetobacter sp. NIPH 809
2565956670	Bacteria	Acinetobacter sp. NIPH 817
2565956671	Bacteria	Acinetobacter sp. NIPH 899
2724679173	Bacteria	Acinetobacter sp. NRRL B-65365
2547132100	Bacteria	Acinetobacter sp. P8-3-8
2651870143	Bacteria	Acinetobacter sp. REDSEA-S21_B14
2710723501	Bacteria	Acinetobacter sp. RIFCSPHIGHO2_12_41_5
2643221665	Bacteria	Acinetobacter sp. Root1280
2562617172	Bacteria	Acinetobacter sp. RUH2624
2744054673	Bacteria	Acinetobacter sp. SFA
2744054672	Bacteria	Acinetobacter sp. SFB
2744054671	Bacteria	Acinetobacter sp. SFC
2744054674	Bacteria	Acinetobacter sp. SFD
647533108	Bacteria	Acinetobacter sp. SH024
2551306358	Bacteria	Acinetobacter sp. TG19627
2551306362	Bacteria	Acinetobacter sp. TG2027
2551306323	Bacteria	Acinetobacter sp. TG27347
2687453267	Bacteria	Acinetobacter sp. TGL-Y2
2645727723	Bacteria	Acinetobacter sp. TTH0-4
2593339129	Bacteria	Acinetobacter sp. UNC434CL69Tsu2S25
2558860101	Bacteria	Acinetobacter sp. UNC436CL71CviS28
2639762935	Bacteria	Acinetobacter sp. V2
2579778870	Bacteria	Acinetobacter sp. Ver3
2639762950	Bacteria	Acinetobacter sp. VT 511
2537562058	Bacteria	Acinetobacter sp. WC-743
2615840642	Bacteria	Acinetobacter sp. YR461
2630968940	Bacteria	Acinetobacter sp. YZS-X1-1
2556921011	Bacteria	Acinetobacter tandoii DSM 14970
2565956702	Bacteria	Acinetobacter tandoii DSM 14970
2667527684	Bacteria	Acinetobacter tandoii KCTC 12417
2517572243	Bacteria	Acinetobacter tjernbergiae DSM 14971
2565956679	Bacteria	Acinetobacter tjernbergiae DSM 14971
2700989278	Bacteria	Acinetobacter tjernbergiae DSM 14971
2556921621	Bacteria	Acinetobacter towneri DSM 14962
2565956698	Bacteria	Acinetobacter towneri DSM 14962
2700989176	Bacteria	Acinetobacter towneri KCTC 12419
2565956760	Bacteria	Acinetobacter ursingii ANC 3649
2547132306	Bacteria	Acinetobacter ursingii E. Stranska, DSM 16037
2565956639	Bacteria	Acinetobacter ursingii E. Stranska, DSM 16037
2660238725	Bacteria	Acinetobacter ursingii GTC 3702
2700989284	Bacteria	Acinetobacter ursingii NBRC 110511
2657244925	Bacteria	Acinetobacter ursingii NBRC 110512
2660238549	Bacteria	Acinetobacter ursingii NBRC 110605
2565956638	Bacteria	Acinetobacter ursingii NIPH 706
2700989179	Bacteria	Acinetobacter venetianus GTC 14626
2744054981	Bacteria	Acinetobacter venetianus JKSF02
2731957832	Bacteria	Acinetobacter venetianus LUH13518
2731957836	Bacteria	Acinetobacter venetianus LUH5627
2731957838	Bacteria	Acinetobacter venetianus LUH7437
2731957837	Bacteria	Acinetobacter venetianus LUH8758
2551306081	Bacteria	Acinetobacter venetianus RAG-1
2565956684	Bacteria	Acinetobacter venetianus RAG-1
2551306104	Bacteria	Acinetobacter venetianus VE-C3
2529293003	Bacteria	Actinobaculum massiliae ACS-171-V-Col2
2541047092	Bacteria	Actinobaculum sp. P1 oral taxon 183 F0552
2675903157	Bacteria	Actinobaculum suis DSM 20639
2713896796	Bacteria	Actinobaculum suis R9-3-1
2534682138	Bacteria	Actinomyces cardiffensis F0333
643886017	Bacteria	Actinomyces coleocanis DSM 15436
2523533597	Bacteria	Actinomyces dentalis DSM 19115
2651870314	Bacteria	Actinomyces denticolens PA
2541046977	Bacteria	Actinomyces europaeus ACS-120-V-Col10b
2751185837	Bacteria	Actinomyces gaoshouyii pika_114
2523231019	Bacteria	Actinomyces georgiae DSM 6843
2531839280	Bacteria	Actinomyces georgiae F0490
2524023137	Bacteria	Actinomyces gerencseriae DSM 6844
2513237375	Bacteria	Actinomyces graevenitzii C83
2541048001	Bacteria	Actinomyces graevenitzii F0530
2751185834	Bacteria	Actinomyces hongkongensis HKU8
2690315694	Bacteria	Actinomyces ihumii SD1
2565956542	Bacteria	Actinomyces israelii DSM 43320
2541047505	Bacteria	Actinomyces johnsonii F0510
2541048002	Bacteria	Actinomyces johnsonii F0542
2548876973	Bacteria	Actinomyces massiliensis 4401292
2537561942	Bacteria	Actinomyces massiliensis F0489
2634166153	Bacteria	Actinomyces meyeri DSM 20733
2687453390	Bacteria	Actinomyces meyeri W712
2531839542	Bacteria	Actinomyces naeslundii Howell 279, ATCC 12104
2502171150	Bacteria	Actinomyces naeslundii MG1 (Chromosome)
2593339153	Bacteria	Actinomyces nasicola KPR-1
2534682015	Bacteria	Actinomyces neuii BVS029A5
2524023166	Bacteria	Actinomyces neuii neuii DSM 8576
640963058	Bacteria	Actinomyces odontolyticus ATCC 17982
647000206	Bacteria	Actinomyces odontolyticus F0309
2690315914	Bacteria	Actinomyces odontolyticus XH001
649989901	Bacteria	Actinomyces oris K20
2684623058	Bacteria	Actinomyces oris T14V
2627853889	Bacteria	Actinomyces polynesiensis MS2
2687453525	Bacteria	Actinomyces radicidentis CCUG 36733
2630968294	Bacteria	Actinomyces radingae DSM 9169
2651870319	Bacteria	Actinomyces ruminicola DSM 27982
2608642100	Bacteria	Actinomyces ruminicola KPR-7B
2524614860	Bacteria	Actinomyces slackii ATCC 49928
2513237386	Bacteria	Actinomyces sp. F0330
2512047052	Bacteria	Actinomyces sp. F0384
2687453141	Bacteria	Actinomyces sp. F0588
2541047011	Bacteria	Actinomyces sp. HPA0247
2537562196	Bacteria	Actinomyces sp. ICM39
2537561777	Bacteria	Actinomyces sp. ICM47
2558860919	Bacteria	Actinomyces sp. ICM54
2537561773	Bacteria	Actinomyces sp. ICM58
2698537026	Bacteria	Actinomyces sp. JGI CrystG Aug02-3-D10 (unscreened)
2751185835	Bacteria	Actinomyces sp. Marseille-P2985
651324005	Bacteria	Actinomyces sp. oral taxon 170 F0386
649989902	Bacteria	Actinomyces sp. oral taxon 171 F0337
2541048003	Bacteria	Actinomyces sp. oral taxon 172 F0311
649989903	Bacteria	Actinomyces sp. oral taxon 178 F0338
649989904	Bacteria	Actinomyces sp. oral taxon 180 F0310
2537562090	Bacteria	Actinomyces sp. oral taxon 181 F0379
651324006	Bacteria	Actinomyces sp. oral taxon 448 F0400
645951824	Bacteria	Actinomyces sp. oral taxon 848 F0332
2541047506	Bacteria	Actinomyces sp. oral taxon 877 F0543
2548876842	Bacteria	Actinomyces sp. ph3
2600255108	Bacteria	Actinomyces sp. S4-C9
2600255107	Bacteria	Actinomyces sp. S6-Spd3
2718217975	Bacteria	Actinomyces sp. VUL4_3
2523231055	Bacteria	Actinomyces suimastitidis DSM 15538
2548877015	Bacteria	Actinomyces timonensis 7400942, CCUG 55928
2534682016	Bacteria	Actinomyces turicensis ACS-279-V-Col4
2617271150	Bacteria	Actinomyces urogenitalis DORA_12
643886015	Bacteria	Actinomyces urogenitalis DSM 15434
2600255104	Bacteria	Actinomyces urogenitalis S6-C4
2523533527	Bacteria	Actinomyces vaccimaxillae DSM 15804
2562617184	Bacteria	Actinomyces viscosus C505
2551306146	Bacteria	Afipia birgiae 34632
2537561905	Bacteria	Afipia broomeae ATCC 49717
2740892596	Bacteria	Afipia broomeae GAS525
2537561906	Bacteria	Afipia clevelandensis ATCC 49720
2636415443	Bacteria	Afipia felis 76713
2537561903	Bacteria	Afipia felis felis ATCC 53690
2636415688	Bacteria	Afipia massiliensis LC387
648276616	Bacteria	Afipia sp. 1NLS2
2690315678	Bacteria	Afipia sp. GAS231
2568526116	Bacteria	Afipia sp. NBIMC_P1-C1
2571042287	Bacteria	Afipia sp. NBIMC_P1-C2
2579778598	Bacteria	Afipia sp. NBIMC_P1-C3
2571042730	Bacteria	Afipia sp. OHSU_I-C4
2579778826	Bacteria	Afipia sp. OHSU_I-C6
2568526295	Bacteria	Afipia sp. OHSU_I-uncloned
2568526514	Bacteria	Afipia sp. OHSU_II-C1
2582580976	Bacteria	Afipia sp. OHSU_II-C2
2568526096	Bacteria	Afipia sp. OHSU_II-uncloned
2576861693	Bacteria	Afipia sp. P52-10
2643221651	Bacteria	Afipia sp. Root123D2
2687453314	Bacteria	Aggregatibacter actinomycetemcomitans 624
2511231110	Bacteria	Aggregatibacter actinomycetemcomitans ANH9381
2534681795	Bacteria	Aggregatibacter actinomycetemcomitans D17P-2
2529292950	Bacteria	Aggregatibacter actinomycetemcomitans D17P-3
2576861460	Bacteria	Aggregatibacter actinomycetemcomitans HK1651
2645727850	Bacteria	Aggregatibacter actinomycetemcomitans HK1651
2502171149	Bacteria	Aggregatibacter actinomycetemcomitans HK1651 (Chromosome)
2519899807	Bacteria	Aggregatibacter actinomycetemcomitans RhAA1
2639762979	Bacteria	Aggregatibacter actinomycetemcomitans RhAA1
2728369632	Bacteria	Aggregatibacter actinomycetemcomitans SC383s
2565956501	Bacteria	Aggregatibacter actinomycetemcomitans serotype a A160
2531839507	Bacteria	Aggregatibacter actinomycetemcomitans serotype b S23A
2531839511	Bacteria	Aggregatibacter actinomycetemcomitans serotype b SCC4092
2531839510	Bacteria	Aggregatibacter actinomycetemcomitans serotype c AAS4A
2540341078	Bacteria	Aggregatibacter actinomycetemcomitans sv. A D7S-1
2531839390	Bacteria	Aggregatibacter actinomycetemcomitans sv. a H5P1
2529292969	Bacteria	Aggregatibacter actinomycetemcomitans sv. b I23C
2529292967	Bacteria	Aggregatibacter actinomycetemcomitans sv. b SCC1398
2561511125	Bacteria	Aggregatibacter actinomycetemcomitans sv. C D11S-1
2515154019	Bacteria	Aggregatibacter actinomycetemcomitans sv. C DSM 8324
2531839387	Bacteria	Aggregatibacter actinomycetemcomitans sv. c SCC2302
2531839389	Bacteria	Aggregatibacter actinomycetemcomitans sv. d I63B
2728369638	Bacteria	Aggregatibacter actinomycetemcomitans sv. d SA2200
2728369637	Bacteria	Aggregatibacter actinomycetemcomitans sv. d SA269
2728369636	Bacteria	Aggregatibacter actinomycetemcomitans sv. d SA3033
2728369635	Bacteria	Aggregatibacter actinomycetemcomitans sv. d SA3733
2728369634	Bacteria	Aggregatibacter actinomycetemcomitans sv. d SA508
2728369639	Bacteria	Aggregatibacter actinomycetemcomitans sv. e ANH9776
2728369633	Bacteria	Aggregatibacter actinomycetemcomitans sv. e SA2149
2681812998	Bacteria	Aggregatibacter actinomycetemcomitans sv. e SA2876
2728369631	Bacteria	Aggregatibacter actinomycetemcomitans sv. e SA3096
2529292971	Bacteria	Aggregatibacter actinomycetemcomitans sv. e SC1083
2728369630	Bacteria	Aggregatibacter actinomycetemcomitans sv. e SC936
2531839391	Bacteria	Aggregatibacter actinomycetemcomitans sv. e SCC393
2529292968	Bacteria	Aggregatibacter actinomycetemcomitans sv. f D18P1
2728369629	Bacteria	Aggregatibacter actinomycetemcomitans sv. f SC29R
2687453265	Bacteria	Aggregatibacter actinomycetemcomitans VT1169
2537561947	Bacteria	Aggregatibacter actinomycetemcomitans Y4
2537561844	Bacteria	Aggregatibacter aphrophilus 320, ATCC 33389
2537561617	Bacteria	Aggregatibacter aphrophilus F0387
644736324	Bacteria	Aggregatibacter aphrophilus NJ8700
2636415601	Bacteria	Aggregatibacter aphrophilus NJ8700
2687453634	Bacteria	Aggregatibacter aphrophilus W10433
649989906	Bacteria	Aggregatibacter segnis ATCC 33393
2541047094	Bacteria	Aggregatibacter sp. oral taxon 458 W10330
2516143110	Bacteria	Agrobacterium albertimagni AOL15
2639762849	Bacteria	Agrobacterium arsenijevicii KFB 330
2684623305	Bacteria	Agrobacterium bacterium JGI 034 (contamination screened)
2684623304	Bacteria	Agrobacterium bacterium JGI 034 (unscreened)
2684623303	Bacteria	Agrobacterium bacterium JGI 035 (contamination screened)
2684623302	Bacteria	Agrobacterium bacterium JGI 035 (unscreened)
2571042120	Bacteria	Agrobacterium radiobacter DSM 30147
643348504	Bacteria	Agrobacterium radiobacter K84
2505119044	Bacteria	Agrobacterium rhizogenes A4 (version 3)
2609460070	Bacteria	Agrobacterium rhizogenes ATCC 15834
2585428125	Bacteria	Agrobacterium rhizogenes CF262
2585427609	Bacteria	Agrobacterium rhizogenes CF263
2738541323	Bacteria	Agrobacterium rhizogenes CGMCC 1.3747
2582581316	Bacteria	Agrobacterium rhizogenes OK036
2585427608	Bacteria	Agrobacterium rhizogenes OV677
2582581315	Bacteria	Agrobacterium rhizogenes YR147
2521172663	Bacteria	Agrobacterium sp. 10MFCol1.1
2521172624	Bacteria	Agrobacterium sp. 224MFTsu3.1
2561511224	Bacteria	Agrobacterium sp. 33MFTa1.1
2521172559	Bacteria	Agrobacterium sp. 719_389
651324008	Bacteria	Agrobacterium sp. ATCC 31749
2728369604	Bacteria	Agrobacterium sp. C13
2728369600	Bacteria	Agrobacterium sp. D14
650716007	Bacteria	Agrobacterium sp. H13-3
2681812995	Bacteria	Agrobacterium sp. JL28
2630968434	Bacteria	Agrobacterium sp. LC34
2728369601	Bacteria	Agrobacterium sp. LY4
2718217812	Bacteria	Agrobacterium sp. RAC06
2651869794	Bacteria	Agrobacterium sp. SUL3
2728369602	Bacteria	Agrobacterium sp. Ts43
2728369603	Bacteria	Agrobacterium sp. Ts45
2529292583	Bacteria	Agrobacterium sp. UNC420CL41Cvi
2576861774	Bacteria	Agrobacterium tumefaciens
2643221489	Bacteria	Agrobacterium tumefaciens 233MFSha2.1
2537562123	Bacteria	Agrobacterium tumefaciens 5A
2654588028	Bacteria	Agrobacterium tumefaciens Ach5
2728368990	Bacteria	Agrobacterium tumefaciens B6
639279302	Bacteria	Agrobacterium tumefaciens C58-UWash
2519899809	Bacteria	Agrobacterium tumefaciens CCNWGS0286
2537561587	Bacteria	Agrobacterium tumefaciens Cherry 2E-2-2
2643221509	Bacteria	Agrobacterium tumefaciens CL32Tsu
2537561513	Bacteria	Agrobacterium tumefaciens F2
2630968919	Bacteria	Agrobacterium tumefaciens F4
2588253918	Bacteria	Agrobacterium tumefaciens GW4
2744054906	Bacteria	Agrobacterium tumefaciens KCJ1736
2558860256	Bacteria	Agrobacterium tumefaciens LBA4213 (Ach5)
2585427965	Bacteria	Agrobacterium tumefaciens LBA4404
2630968515	Bacteria	Agrobacterium tumefaciens MEJ076
2558860242	Bacteria	Agrobacterium tumefaciens P4
2619619233	Bacteria	Agrobacterium tumefaciens S2
2687453209	Bacteria	Agrobacterium tumefaciens S33
2554235003	Bacteria	Agrobacterium tumefaciens WRT31
643348505	Bacteria	Agrobacterium vitis bv. III S4
2728368991	Bacteria	Agrobacterium vitis NCPPB 3554
2537561904	Bacteria	Alloiococcus otitis ATCC 51267
2513237313	Bacteria	Alloprevotella rava F0323
645951840	Bacteria	Alloprevotella tannerae ATCC 51259
2519103191	Bacteria	Alloscardovia criceti DSM 17774
2523533599	Bacteria	Alloscardovia omnicolens DSM 21503
2541047096	Bacteria	Alloscardovia omnicolens F0580
651324009	Bacteria	Anaerococcus hydrogenalis ACS-025-V-Sch4
642979323	Bacteria	Anaerococcus hydrogenalis DSM 7454
643886145	Bacteria	Anaerococcus lactolyticus ATCC 51172
2600255105	Bacteria	Anaerococcus lactolyticus S7-1-13
2751185761	Bacteria	Anaerococcus mediterraneensis Marseille-P2765
2548876840	Bacteria	Anaerococcus obesiensis ph10
2512047049	Bacteria	Anaerococcus octavius NCTC 9810
2529292727	Bacteria	Anaerococcus prevotii ACS-065-V-Col13
644736326	Bacteria	Anaerococcus prevotii PC 1, DSM 20548
2600255036	Bacteria	Anaerococcus provencensis 9402080
2547132134	Bacteria	Anaerococcus senegalensis JC48
2690315956	Bacteria	Anaerococcus sp. SB3
643886055	Bacteria	Anaerococcus tetradius ATCC 35098
645058761	Bacteria	Anaerococcus vaginalis ATCC 51170
2547132149	Bacteria	Anaerococcus vaginalis PH9
2513237300	Bacteria	Anaeroglobus geminatus F0357
646564505	Bacteria	Arcanobacterium haemolyticum CCM, DSM 20595
2634166335	Bacteria	Arcanobacterium phocae DSM 10002
2600255109	Bacteria	Arcanobacterium sp. S3PF19
2524614535	Bacteria	Arsenicicoccus bolidensis DSM 15745
2687453142	Bacteria	Arsenicicoccus sp. F0371
2523231056	Bacteria	Atopobium fossor DSM 15642
2531839302	Bacteria	Atopobium minutum 10063974
2634166360	Bacteria	Atopobium minutum DSM 20586
2667527893	Bacteria	Atopobium minutum DSM 20586
2600255119	Bacteria	Atopobium parvulum DNF00906
644736327	Bacteria	Atopobium parvulum IPP 1246, DSM 20469
643886019	Bacteria	Atopobium rimae ATCC 49626
2558860920	Bacteria	Atopobium sp. BS2
2558860386	Bacteria	Atopobium sp. BV3AC4
2558860921	Bacteria	Atopobium sp. ICM42b
2541047018	Bacteria	Atopobium sp. oral taxon 199 F0494
2541047095	Bacteria	Atopobium sp. oral Taxon 810 F0209
2654587587	Bacteria	Atopobium vaginae 44061
648276620	Bacteria	Atopobium vaginae DSM 15829
2562617091	Bacteria	Atopobium vaginae DSM 15829
648276621	Bacteria	Atopobium vaginae PB189-T1-4
2713897139	Bacteria	Bacillus anthracis 2000031006
2675903249	Bacteria	Bacillus anthracis 2000031008
2597490114	Bacteria	Bacillus anthracis 2000031021
2713897137	Bacteria	Bacillus anthracis 2000031023
2713897138	Bacteria	Bacillus anthracis 2000031027
2698536688	Bacteria	Bacillus anthracis 2000031031
2713897124	Bacteria	Bacillus anthracis 2000031038
2713897125	Bacteria	Bacillus anthracis 2000031039
2713897126	Bacteria	Bacillus anthracis 2000031052
2713897127	Bacteria	Bacillus anthracis 2000031075
2713897128	Bacteria	Bacillus anthracis 2000031709
2713897129	Bacteria	Bacillus anthracis 2000031765
2713897130	Bacteria	Bacillus anthracis 2000032819
2711768120	Bacteria	Bacillus anthracis 2000032832
2681813377	Bacteria	Bacillus anthracis 2000032879
2681813378	Bacteria	Bacillus anthracis 2000032892
2713897131	Bacteria	Bacillus anthracis 2000032951
2713897132	Bacteria	Bacillus anthracis 2000032967
2713897133	Bacteria	Bacillus anthracis 2000032968
2713897134	Bacteria	Bacillus anthracis 2000032975
2713897135	Bacteria	Bacillus anthracis 2000032979
2713897136	Bacteria	Bacillus anthracis 2000032989
2634166487	Bacteria	Bacillus anthracis 2002013094
2681813376	Bacteria	Bacillus anthracis 2002013094
2645727649	Bacteria	Bacillus anthracis 20SD
2551306505	Bacteria	Bacillus anthracis 3154
2551306506	Bacteria	Bacillus anthracis 3166
2648501146	Bacteria	Bacillus anthracis 3631_1C
2645727705	Bacteria	Bacillus anthracis 44-NIAH
2651869867	Bacteria	Bacillus anthracis 52-40-NIAH
2597489977	Bacteria	Bacillus anthracis 52-G
2597489971	Bacteria	Bacillus anthracis 8903-G
2597489974	Bacteria	Bacillus anthracis 9080-G
2576861789	Bacteria	Bacillus anthracis 95014
2617271012	Bacteria	Bacillus anthracis A.Br.003
2675903400	Bacteria	Bacillus anthracis A0021
641736251	Bacteria	Bacillus anthracis A0174
641736158	Bacteria	Bacillus anthracis A0193
643692005	Bacteria	Bacillus anthracis A0248
641736155	Bacteria	Bacillus anthracis A0389
2695420879	Bacteria	Bacillus anthracis A0389
641736159	Bacteria	Bacillus anthracis A0442
641736250	Bacteria	Bacillus anthracis A0465
641736173	Bacteria	Bacillus anthracis A0488
2700989522	Bacteria	Bacillus anthracis A1039
645058778	Bacteria	Bacillus anthracis A1055
2660238424	Bacteria	Bacillus anthracis A1075
2667527537	Bacteria	Bacillus anthracis A1144
2558860236	Bacteria	Bacillus anthracis A16
2558860177	Bacteria	Bacillus anthracis A16R
2597489871	Bacteria	Bacillus anthracis A2012 (Florida isolate)
637000014	Bacteria	Bacillus anthracis Ames
2627853831	Bacteria	Bacillus anthracis Ames A0462
637000013	Bacteria	Bacillus anthracis Ames Ancestor A2084
2627853679	Bacteria	Bacillus anthracis Ames_BA00018
2713897043	Bacteria	Bacillus anthracis ANSES_00-82
2711768090	Bacteria	Bacillus anthracis ANSES_08-8_20
2671180634	Bacteria	Bacillus anthracis ANSES_99-100
645058773	Bacteria	Bacillus anthracis Australia 94
2639762891	Bacteria	Bacillus anthracis BA1015
2627853729	Bacteria	Bacillus anthracis BA1035
2663763198	Bacteria	Bacillus anthracis BANT014
2563366751	Bacteria	Bacillus anthracis BF1
2597490031	Bacteria	Bacillus anthracis BFV
2639762758	Bacteria	Bacillus anthracis Canadian_bison
2551306484	Bacteria	Bacillus anthracis Carbosap
2609460179	Bacteria	Bacillus anthracis Carbosap
643692006	Bacteria	Bacillus anthracis CDC 684
645058779	Bacteria	Bacillus anthracis CNEVA-9066
2597490166	Bacteria	Bacillus anthracis Cvac02
2571042219	Bacteria	Bacillus anthracis CZC5
2597490107	Bacteria	Bacillus anthracis delta Sterne
2600255129	Bacteria	Bacillus anthracis Gmb1
2513237215	Bacteria	Bacillus anthracis H9401
2597490165	Bacteria	Bacillus anthracis Han
2548876742	Bacteria	Bacillus anthracis Heroin Ba4599
2588253743	Bacteria	Bacillus anthracis HYU01
2671180908	Bacteria	Bacillus anthracis K0021
2660238517	Bacteria	Bacillus anthracis K1129
2667528097	Bacteria	Bacillus anthracis K1285
2667527762	Bacteria	Bacillus anthracis K2129
2667527990	Bacteria	Bacillus anthracis K2883
2630968618	Bacteria	Bacillus anthracis K3
2695420813	Bacteria	Bacillus anthracis K3974
2663763157	Bacteria	Bacillus anthracis K4834
2667527873	Bacteria	Bacillus anthracis K8215
645058771	Bacteria	Bacillus anthracis Kruger B
2654588018	Bacteria	Bacillus anthracis Larissa
2627854105	Bacteria	Bacillus anthracis NR-1041
2636415687	Bacteria	Bacillus anthracis Ohio ACB
2627854013	Bacteria	Bacillus anthracis PAK-1
2721755515	Bacteria	Bacillus anthracis Parent1
2718218316	Bacteria	Bacillus anthracis Parent2
2627853693	Bacteria	Bacillus anthracis Pasteur
2630968468	Bacteria	Bacillus anthracis Pollino
2728369363	Bacteria	Bacillus anthracis PR01
2721755516	Bacteria	Bacillus anthracis PR02
2718217708	Bacteria	Bacillus anthracis PR05
2718218276	Bacteria	Bacillus anthracis PR06
2721755635	Bacteria	Bacillus anthracis PR07
2721755634	Bacteria	Bacillus anthracis PR08
2718218142	Bacteria	Bacillus anthracis PR09-1
2718217711	Bacteria	Bacillus anthracis PR09-4
2718218319	Bacteria	Bacillus anthracis PR10-4
2627853614	Bacteria	Bacillus anthracis RA3
2671180522	Bacteria	Bacillus anthracis RIT375
2600255130	Bacteria	Bacillus anthracis Sen2Col2
2600255128	Bacteria	Bacillus anthracis Sen3
2630968928	Bacteria	Bacillus anthracis SK-102
2597490096	Bacteria	Bacillus anthracis Smith 1013
2684622605	Bacteria	Bacillus anthracis Stendal
637000015	Bacteria	Bacillus anthracis Sterne
2597490108	Bacteria	Bacillus anthracis STI
2627854208	Bacteria	Bacillus anthracis str. Sterne
2636415735	Bacteria	Bacillus anthracis str. Turkey32
2645728089	Bacteria	Bacillus anthracis str. V770-NP-1R
2651869570	Bacteria	Bacillus anthracis strain K1
2651869571	Bacteria	Bacillus anthracis strain K2
2563366594	Bacteria	Bacillus anthracis SVA11
2721755638	Bacteria	Bacillus anthracis Tangail-1
2562617067	Bacteria	Bacillus anthracis Tsiankovskii-I
2718218369	Bacteria	Bacillus anthracis Tyrol 4675
2519899553	Bacteria	Bacillus anthracis UR-1
2568526715	Bacteria	Bacillus anthracis V770-NP1-R
645058772	Bacteria	Bacillus anthracis Vollum
2597490111	Bacteria	Bacillus anthracis Vollum
2634166493	Bacteria	Bacillus anthracis Vollum 1B
645058774	Bacteria	Bacillus anthracis WesternNA USA6153
2609460106	Bacteria	Bacillus anthracis Zimbabwe 89
2597490137	Bacteria	Bacillus atrophaeus globigii BSS
2690315829	Bacteria	Bacillus clausii AKU0647
2609460088	Bacteria	Bacillus clausii ENTPro
637000019	Bacteria	Bacillus clausii KSM-K16
2731957847	Bacteria	Bacillus clausii UBBC-07
2684623182	Bacteria	Bacillus coagulans HM-08
2684623143	Bacteria	Bacillus paralicheniformis BL-09
2713897188	Bacteria	Bacillus subtilis 2014-3557
2506520051	Bacteria	Bacillus subtilis 27E1
2506520052	Bacteria	Bacillus subtilis 27E2
2718218152	Bacteria	Bacillus subtilis 29R
2636415870	Bacteria	Bacillus subtilis 916
2627853700	Bacteria	Bacillus subtilis ATCC 13952
2630968642	Bacteria	Bacillus subtilis ATCC 19217
[truncated: 1,104 more rows]

## Sheet: All C-D taxa
iMG taxon_oid	domain	taxon_name
2516143044	Bacteria	Campylobacter coli 1091
2516143060	Bacteria	Campylobacter coli 1098
2516143098	Bacteria	Campylobacter coli 111-3
2516143065	Bacteria	Campylobacter coli 1148
2516143026	Bacteria	Campylobacter coli 132-6
2516143013	Bacteria	Campylobacter coli 1417
2561511212	Bacteria	Campylobacter coli 15-537360
2516143039	Bacteria	Campylobacter coli 151-9
2516143037	Bacteria	Campylobacter coli 1891
2516143087	Bacteria	Campylobacter coli 1909
2516143072	Bacteria	Campylobacter coli 1948
2516143005	Bacteria	Campylobacter coli 1957
2516143080	Bacteria	Campylobacter coli 1961
2516143021	Bacteria	Campylobacter coli 202/04
2744054863	Bacteria	Campylobacter coli 20G12
2516143063	Bacteria	Campylobacter coli 2548
2516143029	Bacteria	Campylobacter coli 2553
2516143035	Bacteria	Campylobacter coli 2680
2516143093	Bacteria	Campylobacter coli 2685
2516143033	Bacteria	Campylobacter coli 2688
2516143020	Bacteria	Campylobacter coli 2692
2516143076	Bacteria	Campylobacter coli 2698
2516143061	Bacteria	Campylobacter coli 317/04
2516143010	Bacteria	Campylobacter coli 37/05
2516143049	Bacteria	Campylobacter coli 59-2
2728368971	Bacteria	Campylobacter coli 6461
2516143019	Bacteria	Campylobacter coli 67-8
2516143040	Bacteria	Campylobacter coli 7--1
2636415888	Bacteria	Campylobacter coli 76339
2516143017	Bacteria	Campylobacter coli 80352
2516143055	Bacteria	Campylobacter coli 84-2
2516143067	Bacteria	Campylobacter coli 86119
2516143024	Bacteria	Campylobacter coli 90-3
2648501411	Bacteria	Campylobacter coli BFR-CA-9557
2718217734	Bacteria	Campylobacter coli BG2108
2731957972	Bacteria	Campylobacter coli BIGS0001
2684622822	Bacteria	Campylobacter coli BIGS0002
2731957973	Bacteria	Campylobacter coli BIGS0003
2731957975	Bacteria	Campylobacter coli BIGS0005
2731957976	Bacteria	Campylobacter coli BIGS0006
2731957977	Bacteria	Campylobacter coli BIGS0007
2731957978	Bacteria	Campylobacter coli BIGS0008
2731957979	Bacteria	Campylobacter coli BIGS0009
2731957980	Bacteria	Campylobacter coli BIGS0010
2731957981	Bacteria	Campylobacter coli BIGS0011
2731957982	Bacteria	Campylobacter coli BIGS0012
2731957985	Bacteria	Campylobacter coli BIGS0015
2734482012	Bacteria	Campylobacter coli BIGS0016
2731957986	Bacteria	Campylobacter coli BIGS0017
2731957987	Bacteria	Campylobacter coli BIGS0018
2731957988	Bacteria	Campylobacter coli BIGS0019
2734482013	Bacteria	Campylobacter coli BIGS0020
2731957989	Bacteria	Campylobacter coli BIGS0021
2731957991	Bacteria	Campylobacter coli BIGS0023
2731957992	Bacteria	Campylobacter coli BIGS0024
2731957993	Bacteria	Campylobacter coli BIGS0025
2718217742	Bacteria	Campylobacter coli BP3183
2681813417	Bacteria	Campylobacter coli CF2-75
2684623088	Bacteria	Campylobacter coli CO2-160
2728368972	Bacteria	Campylobacter coli COL B1-266
2731957764	Bacteria	Campylobacter coli CVM 41898
2731957765	Bacteria	Campylobacter coli CVM 41904
2731957766	Bacteria	Campylobacter coli CVM 41915
2731957767	Bacteria	Campylobacter coli CVM 41917
2731957775	Bacteria	Campylobacter coli CVM 41932
2731957776	Bacteria	Campylobacter coli CVM 41939
2731957768	Bacteria	Campylobacter coli CVM 41944
2675903465	Bacteria	Campylobacter coli CVM 41945
2731957769	Bacteria	Campylobacter coli CVM 41953
2731957777	Bacteria	Campylobacter coli CVM 41955
2731957778	Bacteria	Campylobacter coli CVM 41957
2731957779	Bacteria	Campylobacter coli CVM 41958
2731957770	Bacteria	Campylobacter coli CVM 41963
2731957762	Bacteria	Campylobacter coli CVM 41965
2681813045	Bacteria	Campylobacter coli CVM 41970
2731957771	Bacteria	Campylobacter coli CVM 41971
2731957780	Bacteria	Campylobacter coli CVM 41976
2731957763	Bacteria	Campylobacter coli CVM 41986
2731957772	Bacteria	Campylobacter coli CVM N13165
2681813137	Bacteria	Campylobacter coli CVM N14784
2667527917	Bacteria	Campylobacter coli CVM N14840
2660238668	Bacteria	Campylobacter coli CVM N1636
2700989254	Bacteria	Campylobacter coli CVM N18323
2657245600	Bacteria	Campylobacter coli CVM N18725
2660238297	Bacteria	Campylobacter coli CVM N20320
2731957773	Bacteria	Campylobacter coli CVM N20344
2731957774	Bacteria	Campylobacter coli CVM N20402
2681813138	Bacteria	Campylobacter coli CVM N23169
2667527815	Bacteria	Campylobacter coli CVM N26070
2657245523	Bacteria	Campylobacter coli CVM N26697
2657245155	Bacteria	Campylobacter coli CVM N26699
2690316132	Bacteria	Campylobacter coli CVM N287
2554235453	Bacteria	Campylobacter coli CVM N29710
2576861580	Bacteria	Campylobacter coli CVM N29716
2663763441	Bacteria	Campylobacter coli CVM N3506
2695420780	Bacteria	Campylobacter coli CVM N3508
2671180883	Bacteria	Campylobacter coli CVM N39665
2663762634	Bacteria	Campylobacter coli CVM N39671
2695420429	Bacteria	Campylobacter coli CVM N39677
2671180011	Bacteria	Campylobacter coli CVM N40944
2660238250	Bacteria	Campylobacter coli CVM N40946
2663763327	Bacteria	Campylobacter coli CVM N41652
2695420509	Bacteria	Campylobacter coli CVM N41661
2671180485	Bacteria	Campylobacter coli CVM N42205
2657245071	Bacteria	Campylobacter coli CVM N43850
2667527835	Bacteria	Campylobacter coli CVM N44396F
2660238394	Bacteria	Campylobacter coli CVM N44406F
2667527654	Bacteria	Campylobacter coli CVM N44505F
2675903355	Bacteria	Campylobacter coli CVM N44721
2690316106	Bacteria	Campylobacter coli CVM N44984F
2667527819	Bacteria	Campylobacter coli CVM N4517
2693429566	Bacteria	Campylobacter coli CVM N45714F
2660238556	Bacteria	Campylobacter coli CVM N45963
2663763446	Bacteria	Campylobacter coli CVM N462
2667527741	Bacteria	Campylobacter coli CVM N46573F
2663763509	Bacteria	Campylobacter coli CVM N46596F
2657245398	Bacteria	Campylobacter coli CVM N4677
2657245608	Bacteria	Campylobacter coli CVM N46876
2690316313	Bacteria	Campylobacter coli CVM N47608F
2667528139	Bacteria	Campylobacter coli CVM N47960
2695420645	Bacteria	Campylobacter coli CVM N48647F
2671180782	Bacteria	Campylobacter coli CVM N49243
2671180737	Bacteria	Campylobacter coli CVM N49244
2695420777	Bacteria	Campylobacter coli CVM N49249
2663763180	Bacteria	Campylobacter coli CVM N49369F
2681813139	Bacteria	Campylobacter coli CVM N50039F
2690315988	Bacteria	Campylobacter coli CVM N51090F
2675903499	Bacteria	Campylobacter coli CVM N51183F
2667527823	Bacteria	Campylobacter coli CVM N51201F
2657245494	Bacteria	Campylobacter coli CVM N51226F
2660238534	Bacteria	Campylobacter coli CVM N51619
2700989276	Bacteria	Campylobacter coli CVM N51712
2667527814	Bacteria	Campylobacter coli CVM N51987
2700989255	Bacteria	Campylobacter coli CVM N5441
2657245542	Bacteria	Campylobacter coli CVM N6388
2667527724	Bacteria	Campylobacter coli CVM N6401
2700989256	Bacteria	Campylobacter coli CVM N7454
2700989257	Bacteria	Campylobacter coli CVM N7464
2700989258	Bacteria	Campylobacter coli CVM N8133
2663762601	Bacteria	Campylobacter coli CVM N8957
2700989259	Bacteria	Campylobacter coli CVM N9036
2671180732	Bacteria	Campylobacter coli CVM N9077
2693429744	Bacteria	Campylobacter coli CVM N9093
2654588024	Bacteria	Campylobacter coli FB1
2516143036	Bacteria	Campylobacter coli H56
2516143094	Bacteria	Campylobacter coli H6
2516143058	Bacteria	Campylobacter coli H8
2516143016	Bacteria	Campylobacter coli H9
2687453423	Bacteria	Campylobacter coli HC2-48
2724679531	Bacteria	Campylobacter coli ICDCCC-SHCCH11C314
2617271047	Bacteria	Campylobacter coli IPSID-1
648276627	Bacteria	Campylobacter coli JV20
2576861675	Bacteria	Campylobacter coli K3
2576861668	Bacteria	Campylobacter coli K7
2516143100	Bacteria	Campylobacter coli LMG 23336
2516143030	Bacteria	Campylobacter coli LMG 23341
2516143054	Bacteria	Campylobacter coli LMG 23342
2516143092	Bacteria	Campylobacter coli LMG 23344
2516143068	Bacteria	Campylobacter coli LMG 9853
2516143047	Bacteria	Campylobacter coli LMG 9854
2516143038	Bacteria	Campylobacter coli LMG 9860
2728369125	Bacteria	Campylobacter coli M1483PM
2728369124	Bacteria	Campylobacter coli M1486PM
2718218184	Bacteria	Campylobacter coli MG1116
2684623193	Bacteria	Campylobacter coli OR12
2660238057	Bacteria	Campylobacter coli RC008
2663763041	Bacteria	Campylobacter coli RC013
2675903389	Bacteria	Campylobacter coli RC018
2690316172	Bacteria	Campylobacter coli RC023
2700989346	Bacteria	Campylobacter coli RC026
2663763313	Bacteria	Campylobacter coli RC037_S7
2660238379	Bacteria	Campylobacter coli RC038
2660238464	Bacteria	Campylobacter coli RC043
2700989347	Bacteria	Campylobacter coli RC096
2663763346	Bacteria	Campylobacter coli RC105
2667527793	Bacteria	Campylobacter coli RC106
2660238035	Bacteria	Campylobacter coli RC116_S15
2663763216	Bacteria	Campylobacter coli RC126
2700989348	Bacteria	Campylobacter coli RC127
2698536464	Bacteria	Campylobacter coli RC148
2695420609	Bacteria	Campylobacter coli RC182
2690316035	Bacteria	Campylobacter coli RC264
2700989350	Bacteria	Campylobacter coli RC269
2700989351	Bacteria	Campylobacter coli RC281_S31
2700989352	Bacteria	Campylobacter coli RC282
2663763337	Bacteria	Campylobacter coli RC284
2660238371	Bacteria	Campylobacter coli RC285
2663762874	Bacteria	Campylobacter coli RC289
2667527599	Bacteria	Campylobacter coli RC291
2700989353	Bacteria	Campylobacter coli RC382
2657245082	Bacteria	Campylobacter coli RC383_S39
2700989354	Bacteria	Campylobacter coli RC386
2671180897	Bacteria	Campylobacter coli RC387
2660238418	Bacteria	Campylobacter coli RC415
2671180335	Bacteria	Campylobacter coli RC428
2700989355	Bacteria	Campylobacter coli RC430
2667527585	Bacteria	Campylobacter coli RC459_S47
2563366572	Bacteria	Campylobacter coli RM1875
638341044	Bacteria	Campylobacter coli RM2228
2563366571	Bacteria	Campylobacter coli RM4661
2563366618	Bacteria	Campylobacter coli RM5611
2728368970	Bacteria	Campylobacter coli SAMN_NCSU1
2728368968	Bacteria	Campylobacter coli SAMN_NCSU2
2728368940	Bacteria	Campylobacter coli SH-CCD11C671
2728368942	Bacteria	Campylobacter coli SH-CCD12C100
2724679535	Bacteria	Campylobacter coli SH-CCD12C136
2728368939	Bacteria	Campylobacter coli SH-CCF11C627
2728368936	Bacteria	Campylobacter coli SH-CCH11C311
2728368937	Bacteria	Campylobacter coli SH-CCH11C334
2728368938	Bacteria	Campylobacter coli SH-CCH11C605
2728368941	Bacteria	Campylobacter coli SH-CCHF12C088
2718217977	Bacteria	Campylobacter coli WA333
2718217728	Bacteria	Campylobacter coli YF2105
2687453160	Bacteria	Campylobacter coli YH501
2718217985	Bacteria	Campylobacter coli YH502
2516143095	Bacteria	Campylobacter coli Z156
2516143006	Bacteria	Campylobacter coli Z163
2724679536	Bacteria	Campylobacter coli ZJ2013CCHD50
2718218013	Bacteria	Campylobacter coli ZV1224
640753009	Bacteria	Campylobacter concisus 13826
2684623198	Bacteria	Campylobacter concisus ATCC 33237
2576861642	Bacteria	Campylobacter concisus ATCC 51561
2571042605	Bacteria	Campylobacter concisus ATCC 51562
2602041679	Bacteria	Campylobacter concisus UNSW1
2602041668	Bacteria	Campylobacter concisus UNSW2
2602041678	Bacteria	Campylobacter concisus UNSW3
2534682143	Bacteria	Campylobacter concisus UNSWCD
2602041623	Bacteria	Campylobacter concisus UNSWCS
2582581003	Bacteria	Campylobacter corcagiensis CIT045
2558309001	Bacteria	Campylobacter cuniculorum DSM 23162
640753010	Bacteria	Campylobacter curvus 525.92
2517572248	Bacteria	Campylobacter curvus DSM 6644
2744055003	Bacteria	Campylobacter fetus 98v445
2681813184	Bacteria	Campylobacter fetus fetus 006A-0059
2663762976	Bacteria	Campylobacter fetus fetus 006A-0063
2690315718	Bacteria	Campylobacter fetus fetus 006A-0073
2690315743	Bacteria	Campylobacter fetus fetus 006A-0091
2693429689	Bacteria	Campylobacter fetus fetus 006A-0113
2660238181	Bacteria	Campylobacter fetus fetus 006A-0161
2681813185	Bacteria	Campylobacter fetus fetus 006A-0178
2657244994	Bacteria	Campylobacter fetus fetus 006A-0180
2657245563	Bacteria	Campylobacter fetus fetus 006A-0191
2660237983	Bacteria	Campylobacter fetus fetus 006A-0193
2671180385	Bacteria	Campylobacter fetus fetus 006A-0196
2663762999	Bacteria	Campylobacter fetus fetus 007A-0283
2645727740	Bacteria	Campylobacter fetus fetus 04/554
639633016	Bacteria	Campylobacter fetus fetus 82-40
2700989468	Bacteria	Campylobacter fetus fetus CA9-sc-2244744
2711768165	Bacteria	Campylobacter fetus fetus H1-UY
2740892343	Bacteria	Campylobacter fetus fetus RC11
2740892344	Bacteria	Campylobacter fetus fetus RC20
2740892345	Bacteria	Campylobacter fetus fetus RC7
2651869822	Bacteria	Campylobacter fetus MMM01
2554235377	Bacteria	Campylobacter fetus subsp. testudinum 03-427
2654587581	Bacteria	Campylobacter fetus subsp. testudinum Sp3
2744054996	Bacteria	Campylobacter fetus testudinum D4335
2630968559	Bacteria	Campylobacter fetus testudinum pet-3
2600255030	Bacteria	Campylobacter fetus venerealis 642-21
2627854110	Bacteria	Campylobacter fetus venerealis 84-112
2630968410	Bacteria	Campylobacter fetus venerealis 97/608
645951862	Bacteria	Campylobacter fetus venerealis Azul-94
2600255038	Bacteria	Campylobacter fetus venerealis B6
2547132517	Bacteria	Campylobacter fetus venerealis bv. intermedius 99541
2558860237	Bacteria	Campylobacter fetus venerealis cfvi03/293
2597489882	Bacteria	Campylobacter fetus venerealis X/161/5, NCTC 10354
645951857	Bacteria	Campylobacter gracilis ATCC 33236
2645727670	Bacteria	Campylobacter gracilis ATCC 33236
2585428144	Bacteria	Campylobacter helveticus ATCC 51209
640753011	Bacteria	Campylobacter hominis ATCC BAA-381
2687453784	Bacteria	Campylobacter hyointestinalis ATCC 35217
2687453147	Bacteria	Campylobacter hyointestinalis hyointestinalis HG K169, LMG 9260
2687453245	Bacteria	Campylobacter hyointestinalis lawsonii CCUG 27631
2588253734	Bacteria	Campylobacter iguaniorum 1485E
2651869689	Bacteria	Campylobacter iguaniorum 2463D
2687453223	Bacteria	Campylobacter iguaniorum RM11343
2630968444	Bacteria	Campylobacter insulaenigrae NCTC 12927
2690316189	Bacteria	Campylobacter jejuni 1
2671180599	Bacteria	Campylobacter jejuni 1_S1
2675903585	Bacteria	Campylobacter jejuni 10_S9
2576861558	Bacteria	Campylobacter jejuni 10186
2576861509	Bacteria	Campylobacter jejuni 10227
2703718960	Bacteria	Campylobacter jejuni 11_S10
2728368969	Bacteria	Campylobacter jejuni 11601MD
2703718965	Bacteria	Campylobacter jejuni 12_S11
2660238058	Bacteria	Campylobacter jejuni 12502
2671180660	Bacteria	Campylobacter jejuni 13_S12
2703718958	Bacteria	Campylobacter jejuni 14_S13
2703718959	Bacteria	Campylobacter jejuni 15_S14
2703718954	Bacteria	Campylobacter jejuni 16_S15
2703718953	Bacteria	Campylobacter jejuni 17_S16
2703718961	Bacteria	Campylobacter jejuni 18_S17
2703718964	Bacteria	Campylobacter jejuni 19_S18
2667527767	Bacteria	Campylobacter jejuni 2
2681813299	Bacteria	Campylobacter jejuni 2_S2
2703718947	Bacteria	Campylobacter jejuni 20_S19
2576861559	Bacteria	Campylobacter jejuni 20176
2703719423	Bacteria	Campylobacter jejuni 21_S20
2703718966	Bacteria	Campylobacter jejuni 22_S21
2675903464	Bacteria	Campylobacter jejuni 23_S22
2671180789	Bacteria	Campylobacter jejuni 24_S23
2698536680	Bacteria	Campylobacter jejuni 25_S24
2576861804	Bacteria	Campylobacter jejuni 255
2703718962	Bacteria	Campylobacter jejuni 26_S25
2671180938	Bacteria	Campylobacter jejuni 27_S26
2698536310	Bacteria	Campylobacter jejuni 28_S27
2713896881	Bacteria	Campylobacter jejuni 2865
2671180441	Bacteria	Campylobacter jejuni 2868
2713896882	Bacteria	Campylobacter jejuni 2871
2703718956	Bacteria	Campylobacter jejuni 29_S28
2660238004	Bacteria	Campylobacter jejuni 3
2698536498	Bacteria	Campylobacter jejuni 3_S3
2703718957	Bacteria	Campylobacter jejuni 30_S29
2576861561	Bacteria	Campylobacter jejuni 30286
2576861564	Bacteria	Campylobacter jejuni 30318
2671180326	Bacteria	Campylobacter jejuni 31_S30
2671180303	Bacteria	Campylobacter jejuni 32_S31
2718218284	Bacteria	Campylobacter jejuni 32488
2675903524	Bacteria	Campylobacter jejuni 33_S32
2703719422	Bacteria	Campylobacter jejuni 34_S33
2703719424	Bacteria	Campylobacter jejuni 35_S34
2671180580	Bacteria	Campylobacter jejuni 36_S35
2698536525	Bacteria	Campylobacter jejuni 38_S48
2703718950	Bacteria	Campylobacter jejuni 39_S37
2660238105	Bacteria	Campylobacter jejuni 4
2703718951	Bacteria	Campylobacter jejuni 4_S4
2703718949	Bacteria	Campylobacter jejuni 40_S38
2639762921	Bacteria	Campylobacter jejuni 4031
2681813300	Bacteria	Campylobacter jejuni 41_S39
2703718955	Bacteria	Campylobacter jejuni 42_S40
2703718963	Bacteria	Campylobacter jejuni 43_S41
2703718952	Bacteria	Campylobacter jejuni 44_S42
2681813301	Bacteria	Campylobacter jejuni 45_S43
2671180550	Bacteria	Campylobacter jejuni 46_S44
2671180569	Bacteria	Campylobacter jejuni 47_S45
2703718946	Bacteria	Campylobacter jejuni 49_S46
2671181172	Bacteria	Campylobacter jejuni 5
2681813302	Bacteria	Campylobacter jejuni 5_S5
2675903539	Bacteria	Campylobacter jejuni 50_S47
2690315768	Bacteria	Campylobacter jejuni 5070
2698536460	Bacteria	Campylobacter jejuni 51_S49
2703718967	Bacteria	Campylobacter jejuni 52_S50
2703718968	Bacteria	Campylobacter jejuni 53_S51
2703719425	Bacteria	Campylobacter jejuni 54_S52
2671180780	Bacteria	Campylobacter jejuni 55_S53
2703718971	Bacteria	Campylobacter jejuni 56_S54
2703718969	Bacteria	Campylobacter jejuni 57_S55
2675903297	Bacteria	Campylobacter jejuni 58_S56
2703719427	Bacteria	Campylobacter jejuni 59_S57
2693429577	Bacteria	Campylobacter jejuni 6
2703719426	Bacteria	Campylobacter jejuni 60_S58
2681813303	Bacteria	Campylobacter jejuni 61_S59
2703718970	Bacteria	Campylobacter jejuni 62_S60
2681813304	Bacteria	Campylobacter jejuni 63_S61
2703718972	Bacteria	Campylobacter jejuni 64_S62
2703718973	Bacteria	Campylobacter jejuni 65_S63
2703718974	Bacteria	Campylobacter jejuni 66_S64
2675903459	Bacteria	Campylobacter jejuni 7
2698536643	Bacteria	Campylobacter jejuni 7_S6
2703718948	Bacteria	Campylobacter jejuni 8_S7
2671180381	Bacteria	Campylobacter jejuni 9_S8
2740892323	Bacteria	Campylobacter jejuni Bf
2554235044	Bacteria	Campylobacter jejuni BJ-CJD101
2728368944	Bacteria	Campylobacter jejuni BJ-CJD120
2744054960	Bacteria	Campylobacter jejuni BJ-CJD39
2684622536	Bacteria	Campylobacter jejuni BJ-CJD63
2728368943	Bacteria	Campylobacter jejuni BJ-CJD70
2681813003	Bacteria	Campylobacter jejuni BJ-CJGB95377
2576861565	Bacteria	Campylobacter jejuni Cj1
2576861560	Bacteria	Campylobacter jejuni Cj2
2576861562	Bacteria	Campylobacter jejuni Cj3
2576861563	Bacteria	Campylobacter jejuni Cj5
2663763121	Bacteria	Campylobacter jejuni CJ677CC002
2667527488	Bacteria	Campylobacter jejuni CJ677CC008
2667527461	Bacteria	Campylobacter jejuni CJ677CC010
2660238113	Bacteria	Campylobacter jejuni CJ677CC012
2667527503	Bacteria	Campylobacter jejuni CJ677CC013
2657245093	Bacteria	Campylobacter jejuni CJ677CC014
2667527529	Bacteria	Campylobacter jejuni CJ677CC016
2667527549	Bacteria	Campylobacter jejuni CJ677CC024
2667527458	Bacteria	Campylobacter jejuni CJ677CC026
2660238243	Bacteria	Campylobacter jejuni CJ677CC032
2667527531	Bacteria	Campylobacter jejuni CJ677CC033
2667527476	Bacteria	Campylobacter jejuni CJ677CC034
2667527457	Bacteria	Campylobacter jejuni CJ677CC036
2667527528	Bacteria	Campylobacter jejuni CJ677CC039
2667527460	Bacteria	Campylobacter jejuni CJ677CC040
2667527470	Bacteria	Campylobacter jejuni CJ677CC041
2660238235	Bacteria	Campylobacter jejuni CJ677CC047
2667527563	Bacteria	Campylobacter jejuni CJ677CC052
2663763245	Bacteria	Campylobacter jejuni CJ677CC058
2660238526	Bacteria	Campylobacter jejuni CJ677CC059
2660237946	Bacteria	Campylobacter jejuni CJ677CC061
2667527532	Bacteria	Campylobacter jejuni CJ677CC062
2667527562	Bacteria	Campylobacter jejuni CJ677CC064
2667527455	Bacteria	Campylobacter jejuni CJ677CC073
2660238630	Bacteria	Campylobacter jejuni CJ677CC078
2660238335	Bacteria	Campylobacter jejuni CJ677CC085
2663763060	Bacteria	Campylobacter jejuni CJ677CC086
2663763104	Bacteria	Campylobacter jejuni CJ677CC092
2667527459	Bacteria	Campylobacter jejuni CJ677CC094
2667527540	Bacteria	Campylobacter jejuni CJ677CC095
2667527472	Bacteria	Campylobacter jejuni CJ677CC100
2667527525	Bacteria	Campylobacter jejuni CJ677CC519
2667527524	Bacteria	Campylobacter jejuni CJ677CC520
2667527453	Bacteria	Campylobacter jejuni CJ677CC521
2667527473	Bacteria	Campylobacter jejuni CJ677CC522
2660238724	Bacteria	Campylobacter jejuni CJ677CC523
2667527468	Bacteria	Campylobacter jejuni CJ677CC524
2667527548	Bacteria	Campylobacter jejuni CJ677CC525
2660238277	Bacteria	Campylobacter jejuni CJ677CC526
2667527491	Bacteria	Campylobacter jejuni CJ677CC527
2667527565	Bacteria	Campylobacter jejuni CJ677CC528
2663762879	Bacteria	Campylobacter jejuni CJ677CC529
2667527527	Bacteria	Campylobacter jejuni CJ677CC530
2660238133	Bacteria	Campylobacter jejuni CJ677CC531
2657244935	Bacteria	Campylobacter jejuni CJ677CC532
2657245159	Bacteria	Campylobacter jejuni CJ677CC533
2667527510	Bacteria	Campylobacter jejuni CJ677CC534
2663763162	Bacteria	Campylobacter jejuni CJ677CC535
2660238448	Bacteria	Campylobacter jejuni CJ677CC536
2667527564	Bacteria	Campylobacter jejuni CJ677CC537
2660238681	Bacteria	Campylobacter jejuni CJ677CC538
2663763365	Bacteria	Campylobacter jejuni CJ677CC539
2660238183	Bacteria	Campylobacter jejuni CJ677CC540
2667527475	Bacteria	Campylobacter jejuni CJ677CC541
2667527526	Bacteria	Campylobacter jejuni CJ677CC542
2687453567	Bacteria	Campylobacter jejuni CJM1cam
2731957781	Bacteria	Campylobacter jejuni CVM 41900
2675903543	Bacteria	Campylobacter jejuni CVM 41902
2681813046	Bacteria	Campylobacter jejuni CVM 41905
2731957782	Bacteria	Campylobacter jejuni CVM 41908
2731957783	Bacteria	Campylobacter jejuni CVM 41910
2675903407	Bacteria	Campylobacter jejuni CVM 41912
2731957784	Bacteria	Campylobacter jejuni CVM 41914
2731957785	Bacteria	Campylobacter jejuni CVM 41918
2731957786	Bacteria	Campylobacter jejuni CVM 41921
2731957787	Bacteria	Campylobacter jejuni CVM 41922
2675903631	Bacteria	Campylobacter jejuni CVM 41923
2731957761	Bacteria	Campylobacter jejuni CVM 41927
2731957788	Bacteria	Campylobacter jejuni CVM 41933
2731957789	Bacteria	Campylobacter jejuni CVM 41934
2731957790	Bacteria	Campylobacter jejuni CVM 41936
2731957791	Bacteria	Campylobacter jejuni CVM 41943
2681813047	Bacteria	Campylobacter jejuni CVM 41946
2731957792	Bacteria	Campylobacter jejuni CVM 41964
2675903643	Bacteria	Campylobacter jejuni CVM 41973
2731957793	Bacteria	Campylobacter jejuni CVM 41974
2731957794	Bacteria	Campylobacter jejuni CVM 41975
2731957795	Bacteria	Campylobacter jejuni CVM 41985
2657245011	Bacteria	Campylobacter jejuni CVM N15262
2690316004	Bacteria	Campylobacter jejuni CVM N15870
2667528077	Bacteria	Campylobacter jejuni CVM N1630
2693429740	Bacteria	Campylobacter jejuni CVM N279
2660238200	Bacteria	Campylobacter jejuni CVM N42547
2657245631	Bacteria	Campylobacter jejuni CVM N51684
2698536473	Bacteria	Campylobacter jejuni CVM N51691
2700989358	Bacteria	Campylobacter jejuni CVM N534
2660238089	Bacteria	Campylobacter jejuni CVM N9016
2681813140	Bacteria	Campylobacter jejuni CVM N9095
640753012	Bacteria	Campylobacter jejuni doylei 269.97
2561511059	Bacteria	Campylobacter jejuni doylei ATCC 49349
2721755592	Bacteria	Campylobacter jejuni FJ3124
2617271329	Bacteria	Campylobacter jejuni G1
2579778969	Bacteria	Campylobacter jejuni g113
2675903455	Bacteria	Campylobacter jejuni HB-CJGB-LXC
2675903630	Bacteria	Campylobacter jejuni HB-CJGB-QYT
2554235045	Bacteria	Campylobacter jejuni HN-CJD07035
2551306567	Bacteria	Campylobacter jejuni ICDCCJ07002
2718218106	Bacteria	Campylobacter jejuni IF1100
2639762766	Bacteria	Campylobacter jejuni jejuni 00-0949
2630968324	Bacteria	Campylobacter jejuni jejuni 00-1597
2554235435	Bacteria	Campylobacter jejuni jejuni 00-2425
2554235442	Bacteria	Campylobacter jejuni jejuni 00-2426
2554235444	Bacteria	Campylobacter jejuni jejuni 00-2538
2561511214	Bacteria	Campylobacter jejuni jejuni 00-2544
2627853671	Bacteria	Campylobacter jejuni jejuni 00-6200
2627854231	Bacteria	Campylobacter jejuni jejuni 01-1512
2548876661	Bacteria	Campylobacter jejuni jejuni 04197
2548876662	Bacteria	Campylobacter jejuni jejuni 04199
2516143096	Bacteria	Campylobacter jejuni jejuni 110-21
2516143069	Bacteria	Campylobacter jejuni jejuni 1213
2516143075	Bacteria	Campylobacter jejuni jejuni 129-258
647000223	Bacteria	Campylobacter jejuni jejuni 1336
2516143074	Bacteria	Campylobacter jejuni jejuni 140-16
2516143077	Bacteria	Campylobacter jejuni jejuni 1577
2516143082	Bacteria	Campylobacter jejuni jejuni 1798
2516143099	Bacteria	Campylobacter jejuni jejuni 1854
2516143084	Bacteria	Campylobacter jejuni jejuni 1893
2516143015	Bacteria	Campylobacter jejuni jejuni 1928
2516143103	Bacteria	Campylobacter jejuni jejuni 1997-1
2516143045	Bacteria	Campylobacter jejuni jejuni 1997-10
2516143057	Bacteria	Campylobacter jejuni jejuni 1997-11
2516143023	Bacteria	Campylobacter jejuni jejuni 1997-14
2516143046	Bacteria	Campylobacter jejuni jejuni 1997-4
2534682054	Bacteria	Campylobacter jejuni jejuni 1997-7
2516143053	Bacteria	Campylobacter jejuni jejuni 2008-1025
2516143059	Bacteria	Campylobacter jejuni jejuni 2008-831
2516143079	Bacteria	Campylobacter jejuni jejuni 2008-872
2516143003	Bacteria	Campylobacter jejuni jejuni 2008-894
2529292984	Bacteria	Campylobacter jejuni jejuni 2008-979
2516143097	Bacteria	Campylobacter jejuni jejuni 2008-988
638341049	Bacteria	Campylobacter jejuni jejuni 260.94
2531839444	Bacteria	Campylobacter jejuni jejuni 305
2531839445	Bacteria	Campylobacter jejuni jejuni 327
2648501900	Bacteria	Campylobacter jejuni jejuni 35925B2
647000224	Bacteria	Campylobacter jejuni jejuni 414
2516143089	Bacteria	Campylobacter jejuni jejuni 51037
2516143009	Bacteria	Campylobacter jejuni jejuni 51494
2516143085	Bacteria	Campylobacter jejuni jejuni 53161
2516143064	Bacteria	Campylobacter jejuni jejuni 55037
2516143078	Bacteria	Campylobacter jejuni jejuni 60004
2548876659	Bacteria	Campylobacter jejuni jejuni 6399
2571042218	Bacteria	Campylobacter jejuni jejuni 81-176-DRH212
2571042506	Bacteria	Campylobacter jejuni jejuni 81-176-UMCW7
2576861691	Bacteria	Campylobacter jejuni jejuni 81-176-UMCW9
640753013	Bacteria	Campylobacter jejuni jejuni 81116
638341051	Bacteria	Campylobacter jejuni jejuni 84-25
2516143032	Bacteria	Campylobacter jejuni jejuni 86605
2516143086	Bacteria	Campylobacter jejuni jejuni 87330
2516143051	Bacteria	Campylobacter jejuni jejuni 87459
2516143083	Bacteria	Campylobacter jejuni jejuni ATCC 33560
2548876844	Bacteria	Campylobacter jejuni jejuni ATCC 33560
2537561998	Bacteria	Campylobacter jejuni jejuni BH-01-0142
2731957974	Bacteria	Campylobacter jejuni jejuni BIGS0004
2731957983	Bacteria	Campylobacter jejuni jejuni BIGS0013
2731957984	Bacteria	Campylobacter jejuni jejuni BIGS0014
2731957990	Bacteria	Campylobacter jejuni jejuni BIGS0022
2731957994	Bacteria	Campylobacter jejuni jejuni BIGS0030
2630968949	Bacteria	Campylobacter jejuni jejuni C1-5523
2630968867	Bacteria	Campylobacter jejuni jejuni C10-448
2630968649	Bacteria	Campylobacter jejuni jejuni C12-5524
2636415430	Bacteria	Campylobacter jejuni jejuni C2-5524
638341052	Bacteria	Campylobacter jejuni jejuni CF93-6
642979372	Bacteria	Campylobacter jejuni jejuni CG8421
640963041	Bacteria	Campylobacter jejuni jejuni CG8486
2548876657	Bacteria	Campylobacter jejuni jejuni D2600
2531839447	Bacteria	Campylobacter jejuni jejuni DFVF1099
2636415564	Bacteria	Campylobacter jejuni jejuni F38011
2547132044	Bacteria	Campylobacter jejuni jejuni H22082
638341053	Bacteria	Campylobacter jejuni jejuni HB93-13
2576861434	Bacteria	Campylobacter jejuni jejuni HPC5
646862310	Bacteria	Campylobacter jejuni jejuni IA3902
649633027	Bacteria	Campylobacter jejuni jejuni ICDCCJ07001
2551306568	Bacteria	Campylobacter jejuni jejuni ICDCCJ07004
2609460084	Bacteria	Campylobacter jejuni jejuni JCM 2013
2516143007	Bacteria	Campylobacter jejuni jejuni LMG 23210
2516143048	Bacteria	Campylobacter jejuni jejuni LMG 23211
2516143056	Bacteria	Campylobacter jejuni jejuni LMG 23216
2516143034	Bacteria	Campylobacter jejuni jejuni LMG 23218
2516143062	Bacteria	Campylobacter jejuni jejuni LMG 23223
2516143050	Bacteria	Campylobacter jejuni jejuni LMG 23263
2516143088	Bacteria	Campylobacter jejuni jejuni LMG 23264
2516143043	Bacteria	Campylobacter jejuni jejuni LMG 23269
2516143042	Bacteria	Campylobacter jejuni jejuni LMG 23357
2516143090	Bacteria	Campylobacter jejuni jejuni LMG 9081
2516143073	Bacteria	Campylobacter jejuni jejuni LMG 9217
2516143041	Bacteria	Campylobacter jejuni jejuni LMG 9872
2516143066	Bacteria	Campylobacter jejuni jejuni LMG 9879
648231701	Bacteria	Campylobacter jejuni jejuni M1
2721755750	Bacteria	Campylobacter jejuni jejuni MTVDSCj07
2718218283	Bacteria	Campylobacter jejuni jejuni MTVDSCj13
2718218212	Bacteria	Campylobacter jejuni jejuni MTVDSCj16
2588253769	Bacteria	Campylobacter jejuni jejuni MTVDSCj20
637000055	Bacteria	Campylobacter jejuni jejuni NCTC 11168
2540341152	Bacteria	Campylobacter jejuni jejuni NCTC 11168-BN148
2687453345	Bacteria	Campylobacter jejuni jejuni NCTC 11168-GSv NCTC 11168-rNRC
2671180576	Bacteria	Campylobacter jejuni jejuni NCTC 11168-K12E5
2684623043	Bacteria	Campylobacter jejuni jejuni NCTC 11168-Kf1
2684623228	Bacteria	Campylobacter jejuni jejuni NCTC 11168-mcK12E5
2687453612	Bacteria	Campylobacter jejuni jejuni NCTC 11168-mfK12E5
2548876656	Bacteria	Campylobacter jejuni jejuni NW
2636415876	Bacteria	Campylobacter jejuni jejuni P10-2209
2547132043	Bacteria	Campylobacter jejuni jejuni P110B
2636415649	Bacteria	Campylobacter jejuni jejuni P3-2209
2630968870	Bacteria	Campylobacter jejuni jejuni P5-2209
2548876845	Bacteria	Campylobacter jejuni jejuni P854
2630968570	Bacteria	Campylobacter jejuni jejuni P9-2209
2519899537	Bacteria	Campylobacter jejuni jejuni PT14
2548876658	Bacteria	Campylobacter jejuni jejuni RB922
2648501733	Bacteria	Campylobacter jejuni jejuni RM1285
2728369390	Bacteria	Campylobacter jejuni jejuni RM1285
2667527509	Bacteria	Campylobacter jejuni jejuni RM3196
2667527533	Bacteria	Campylobacter jejuni jejuni RM3197
650377920	Bacteria	Campylobacter jejuni jejuni S3
641736195	Bacteria	Campylobacter jejuni jejuni sv. 23/36 81-176
639633017	Bacteria	Campylobacter jejuni jejuni sv. Penner 23/36 81-176
2548876660	Bacteria	Campylobacter jejuni jejuni xy259
2651869811	Bacteria	Campylobacter jejuni jejuni YH001
2728368945	Bacteria	Campylobacter jejuni JL-CJHLIU1-1
2576861571	Bacteria	Campylobacter jejuni K1
2576861569	Bacteria	Campylobacter jejuni K5
2724679252	Bacteria	Campylobacter jejuni NC05-27
2551306569	Bacteria	Campylobacter jejuni NCCP No. 15742
2663763118	Bacteria	Campylobacter jejuni NCTC11351
2687453621	Bacteria	Campylobacter jejuni OD267
2657245504	Bacteria	Campylobacter jejuni RC009
2660238168	Bacteria	Campylobacter jejuni RC039
2657245141	Bacteria	Campylobacter jejuni RC104
2700989349	Bacteria	Campylobacter jejuni RC168
2667527892	Bacteria	Campylobacter jejuni RC169
2690316218	Bacteria	Campylobacter jejuni RC179
2660238028	Bacteria	Campylobacter jejuni RC185
2663762845	Bacteria	Campylobacter jejuni RC186_S23
2667528005	Bacteria	Campylobacter jejuni RC188
2660237995	Bacteria	Campylobacter jejuni RC220
2660238503	Bacteria	Campylobacter jejuni RC270
2657245437	Bacteria	Campylobacter jejuni RC280
2657245642	Bacteria	Campylobacter jejuni RC317
2657244933	Bacteria	Campylobacter jejuni RC427
2663763340	Bacteria	Campylobacter jejuni RC429
2663763460	Bacteria	Campylobacter jejuni RC507
2660238007	Bacteria	Campylobacter jejuni RC508
2663762957	Bacteria	Campylobacter jejuni RC517
2700989356	Bacteria	Campylobacter jejuni RC526
637000054	Bacteria	Campylobacter jejuni RM1221
2687453114	Bacteria	Campylobacter jejuni RM3194
2687453385	Bacteria	Campylobacter jejuni T1-21
2718218213	Bacteria	Campylobacter jejuni TS1218
2684623097	Bacteria	Campylobacter jejuni WP2202
2602041620	Bacteria	Campylobacter jejuni X
2718217827	Bacteria	Campylobacter jejuni YQ2210
2721755626	Bacteria	Campylobacter jejuni ZP3204
2675903699	Bacteria	Campylobacter lari ATCC 35221
2636415659	Bacteria	Campylobacter lari concheus LMG 11760
2627854097	Bacteria	Campylobacter lari RM16701
2627854025	Bacteria	Campylobacter lari RM16712
643692014	Bacteria	Campylobacter lari RM2100
2648501171	Bacteria	Campylobacter lari RM3659
2630968492	Bacteria	Campylobacter lari RM4110
2648501872	Bacteria	Campylobacter lari Slaughter Beach
2609460082	Bacteria	Campylobacter mucosalis DSM 21682
2627854132	Bacteria	Campylobacter peloridis LMG 23910
643886009	Bacteria	Campylobacter rectus RM3267, CCUG 20446
2545824668	Bacteria	Campylobacter showae CC57C
2534681746	Bacteria	Campylobacter showae CSUNSWCD
645058720	Bacteria	Campylobacter showae RM3277
2513237298	Bacteria	Campylobacter sp. 10_1_50
2751186011	Bacteria	Campylobacter sp. BCW_4317
2751186010	Bacteria	Campylobacter sp. BCW_4319
2751185984	Bacteria	Campylobacter sp. BCW_4321
2751186002	Bacteria	Campylobacter sp. BCW_4322
2751186003	Bacteria	Campylobacter sp. BCW_4323
2751186000	Bacteria	Campylobacter sp. BCW_4325
2751186001	Bacteria	Campylobacter sp. BCW_4326
2751185985	Bacteria	Campylobacter sp. BCW_4332
2751185986	Bacteria	Campylobacter sp. BCW_4333
2751185988	Bacteria	Campylobacter sp. BCW_4335
2751185987	Bacteria	Campylobacter sp. BCW_4337
2751185989	Bacteria	Campylobacter sp. BCW_4338
2751186008	Bacteria	Campylobacter sp. BCW_4341
2751186005	Bacteria	Campylobacter sp. BCW_6460
2751186004	Bacteria	Campylobacter sp. BCW_6461
2751186007	Bacteria	Campylobacter sp. BCW_6462
2751186006	Bacteria	Campylobacter sp. BCW_6463
2751185981	Bacteria	Campylobacter sp. BCW_6464
2751185979	Bacteria	Campylobacter sp. BCW_6465
2751185982	Bacteria	Campylobacter sp. BCW_6466
2751185983	Bacteria	Campylobacter sp. BCW_6467
2751185980	Bacteria	Campylobacter sp. BCW_6468
2751185992	Bacteria	Campylobacter sp. BCW_6871
2751185993	Bacteria	Campylobacter sp. BCW_6872
2751185990	Bacteria	Campylobacter sp. BCW_6873
2751185991	Bacteria	Campylobacter sp. BCW_6874
2751185999	Bacteria	Campylobacter sp. BCW_6875
2751185998	Bacteria	Campylobacter sp. BCW_6876
2751185997	Bacteria	Campylobacter sp. BCW_6877
2751185996	Bacteria	Campylobacter sp. BCW_6878
2751185995	Bacteria	Campylobacter sp. BCW_6879
2751185994	Bacteria	Campylobacter sp. BCW_6889
2751186009	Bacteria	Campylobacter sp. BCW_7460
2537561772	Bacteria	Campylobacter sp. FOBRC14
2698536434	Bacteria	Campylobacter sp. MIT 97-5078
2627854147	Bacteria	Campylobacter sp. RM16704
2639763036	Bacteria	Campylobacter sputorum bv. sputorum INTA08/209
2636415804	Bacteria	Campylobacter subantarcticus RM8521
2627853822	Bacteria	Campylobacter subantarcticus RM8523
2556921624	Bacteria	Campylobacter upsaliensis DSM 5365
649989919	Bacteria	Campylobacter upsaliensis JV21
638341055	Bacteria	Campylobacter upsaliensis RM3195
2558860176	Bacteria	Campylobacter ureolyticus ACS-301-V-Sch3b
2579778629	Bacteria	Campylobacter ureolyticus CIT007
2517572240	Bacteria	Campylobacter ureolyticus DSM 20703
2654587774	Bacteria	Campylobacter ureolyticus RIGS 9880
2630968854	Bacteria	Campylobacter volucris LMG 24379
2751185631	Bacteria	Campylobacterales bacterium Epsilon_01
647533121	Bacteria	Campylobacterales sp. GD 1
2667527201	Bacteria	Candidate Division SR1 Bacterium Aalborg_AAW-1
2619618814	Bacteria	candidate division SR1 bacterium MGEHA
2263196005	Bacteria	candidate division SR1 bacterium taxon 345 1OR1 (unscreened) (Hybrid dataset with HMP_Oral metagenome)
2517572135	Bacteria	candidate division SR1 bacterium taxon 345 1OR1 (unscreened) (recoded II)
2545824570	Bacteria	Candidate division TM7 bacterium human oral TM7x (TM7x)
2654587682	Bacteria	candidate division TM7 genomosp. GTL1 (unscreened)
642791634	Bacteria	Candidate division TM7 GTL1
2514885013	Bacteria	Candidatus TM7 SBR1
2515154039	Bacteria	Candidatus TM7 SBR1
2514885014	Bacteria	Candidatus TM7 SBR2
2515154040	Bacteria	Candidatus TM7 SBR2
2516143108	Bacteria	Candidatus TM7 SBR3
2516143109	Bacteria	Candidatus TM7 SBR4
2740892238	Bacteria	Capnocytophaga canimorsus Cc11
2639762733	Bacteria	Capnocytophaga canimorsus Cc12
2639762854	Bacteria	Capnocytophaga canimorsus Cc2
650716019	Bacteria	Capnocytophaga canimorsus Cc5
2731639179	Bacteria	Capnocytophaga canimorsus DSM 19204
2645727694	Bacteria	Capnocytophaga canis CcD93
2645727577	Bacteria	Capnocytophaga canis CcD95
2648501323	Bacteria	Capnocytophaga cynodegmi Ccy74
2651869793	Bacteria	Capnocytophaga cynodegmi Ccyn_ATCC49044
2645727748	Bacteria	Capnocytophaga cynodegmi Ccyn2B
2513237123	Bacteria	Capnocytophaga cynodegmi E6447, DSM 19736
643886113	Bacteria	Capnocytophaga gingivalis ATCC 33624
2541046980	Bacteria	Capnocytophaga granulosa ATCC 51502
2693429885	Bacteria	Capnocytophaga granulosa DSM 11449
2687453164	Bacteria	Capnocytophaga haemolytica CCUG 32990
2693429878	Bacteria	Capnocytophaga haemolytica DSM 11385
2734482253	Bacteria	Capnocytophaga leadbetteri DSM 22902
649989920	Bacteria	Capnocytophaga ochracea F0287
2531839278	Bacteria	Capnocytophaga ochracea Holt 25
644736338	Bacteria	Capnocytophaga ochracea VPI 2845, DSM 7271
2537561632	Bacteria	Capnocytophaga sp. CM59
2687453594	Bacteria	Capnocytophaga sp. F0383
2531839552	Bacteria	Capnocytophaga sp. oral taxon 324 F0483
2529292816	Bacteria	Capnocytophaga sp. oral taxon 326 F0382
2636416129	Bacteria	Capnocytophaga sp. oral taxon 329 F0087
2529292815	Bacteria	Capnocytophaga sp. oral taxon 332 F0381
2531839279	Bacteria	Capnocytophaga sp. oral taxon 335 F0486
2541047019	Bacteria	Capnocytophaga sp. oral taxon 336 F0502
651324020	Bacteria	Capnocytophaga sp. oral taxon 338 F0234
2529292817	Bacteria	Capnocytophaga sp. oral taxon 380 F0488
2540341000	Bacteria	Capnocytophaga sp. oral taxon 412 F0487
2600255043	Bacteria	Capnocytophaga sp. oral taxon 863 F0517
642979305	Bacteria	Capnocytophaga sputigena Capno, ATCC 33612
645951819	Bacteria	Cardiobacterium hominis ATCC 15826
2513237308	Bacteria	Cardiobacterium valvarum F0432
643886188	Bacteria	Catonella morbi ATCC 51271
651324021	Bacteria	Centipeda periodontii DSM 2778
637000066	Bacteria	Chlamydophila caviae GPIC
650716022	Bacteria	Chlamydophila pecorum E58
637000068	Bacteria	Chlamydophila pneumoniae AR39
637000069	Bacteria	Chlamydophila pneumoniae CWL029
637000070	Bacteria	Chlamydophila pneumoniae J138
646862319	Bacteria	Chlamydophila pneumoniae LPCoLN
637000071	Bacteria	Chlamydophila pneumoniae TW-183
2695420984	Bacteria	Chloroflexi bacterium 5G4 (5G4)
2721755157	Bacteria	Chloroflexi bacterium GWB2_49_20
2721755156	Bacteria	Chloroflexi bacterium GWB2_54_36
2721755191	Bacteria	Chloroflexi bacterium GWC2_49_37
2721755209	Bacteria	Chloroflexi bacterium GWC2_70_10
2721755190	Bacteria	Chloroflexi bacterium GWC2_73_18
2721755224	Bacteria	Chloroflexi bacterium GWD2_49_16
2728369426	Bacteria	Chloroflexi bacterium JdFR-59
2264265203	Bacteria	Chloroflexi bacterium JGI 0000059-C09 (unscreened)
2739367957	Bacteria	Chloroflexi bacterium JGI 01_G15_750m (contamination screened)
2737471717	Bacteria	Chloroflexi bacterium JGI 01_J20_750m (contamination screened)
2739367826	Bacteria	Chloroflexi bacterium JGI 01_L16_750m (contamination screened)
2698537053	Bacteria	Chloroflexi bacterium JGI CrystG Aug08-3-K18 (unscreened)
2565956827	Bacteria	Chloroflexi bacterium oral taxon 439 Chl1
2565956828	Bacteria	Chloroflexi bacterium oral taxon 439 Chl1-2
2565956829	Bacteria	Chloroflexi bacterium oral taxon 439 Chl2
2721755356	Bacteria	Chloroflexi bacterium RBG_13_46_14
2721755351	Bacteria	Chloroflexi bacterium RBG_13_46_9
2721755330	Bacteria	Chloroflexi bacterium RBG_13_48_10
2721755347	Bacteria	Chloroflexi bacterium RBG_13_48_17
2721755352	Bacteria	Chloroflexi bacterium RBG_13_50_10
2721755348	Bacteria	Chloroflexi bacterium RBG_13_50_21
2721755331	Bacteria	Chloroflexi bacterium RBG_13_51_18
2721755354	Bacteria	Chloroflexi bacterium RBG_13_51_36
2721755300	Bacteria	Chloroflexi bacterium RBG_13_51_52
2721755332	Bacteria	Chloroflexi bacterium RBG_13_52_12
2721755301	Bacteria	Chloroflexi bacterium RBG_13_52_14
2721755314	Bacteria	Chloroflexi bacterium RBG_13_53_26
2721755333	Bacteria	Chloroflexi bacterium RBG_13_54_8
2721755302	Bacteria	Chloroflexi bacterium RBG_13_54_9
2721755315	Bacteria	Chloroflexi bacterium RBG_13_56_8
2721755353	Bacteria	Chloroflexi bacterium RBG_13_56_8b
2721755334	Bacteria	Chloroflexi bacterium RBG_13_57_8
2721755303	Bacteria	Chloroflexi bacterium RBG_13_60_13
2708742697	Bacteria	Chloroflexi bacterium RBG_13_60_9
2721755343	Bacteria	Chloroflexi bacterium RBG_13_66_10
2721755335	Bacteria	Chloroflexi bacterium RBG_13_68_17
2708742765	Bacteria	Chloroflexi bacterium RBG_16_47_49
2708742769	Bacteria	Chloroflexi bacterium RBG_16_48_7
2708742781	Bacteria	Chloroflexi bacterium RBG_16_48_8
2708742782	Bacteria	Chloroflexi bacterium RBG_16_50_11
2721755383	Bacteria	Chloroflexi bacterium RBG_16_50_9
2708742766	Bacteria	Chloroflexi bacterium RBG_16_51_16
2708742795	Bacteria	Chloroflexi bacterium RBG_16_51_9
2708742760	Bacteria	Chloroflexi bacterium RBG_16_52_11
2721755375	Bacteria	Chloroflexi bacterium RBG_16_54_11
2708742783	Bacteria	Chloroflexi bacterium RBG_16_54_18
2708742796	Bacteria	Chloroflexi bacterium RBG_16_56_11
2708742770	Bacteria	Chloroflexi bacterium RBG_16_56_8
2708742762	Bacteria	Chloroflexi bacterium RBG_16_57_11
2721755386	Bacteria	Chloroflexi bacterium RBG_16_57_8
2708742771	Bacteria	Chloroflexi bacterium RBG_16_57_9
2708742763	Bacteria	Chloroflexi bacterium RBG_16_58_14
2721755376	Bacteria	Chloroflexi bacterium RBG_16_58_8
2708742772	Bacteria	Chloroflexi bacterium RBG_16_60_22
2708742764	Bacteria	Chloroflexi bacterium RBG_16_63_12
2708742761	Bacteria	Chloroflexi bacterium RBG_16_64_32
2708742797	Bacteria	Chloroflexi bacterium RBG_16_64_43
2721755387	Bacteria	Chloroflexi bacterium RBG_16_68_14
2708742799	Bacteria	Chloroflexi bacterium RBG_16_69_14
2708742711	Bacteria	Chloroflexi bacterium RBG_16_70_13
2708742712	Bacteria	Chloroflexi bacterium RBG_16_72_14
2708742846	Bacteria	Chloroflexi bacterium RBG_19FT_COMBO_47_15
2708742850	Bacteria	Chloroflexi bacterium RBG_19FT_COMBO_47_9
2708742829	Bacteria	Chloroflexi bacterium RBG_19FT_COMBO_48_23
2708742853	Bacteria	Chloroflexi bacterium RBG_19FT_COMBO_49_13
2708742851	Bacteria	Chloroflexi bacterium RBG_19FT_COMBO_50_10
2708742838	Bacteria	Chloroflexi bacterium RBG_19FT_COMBO_55_16
2708742842	Bacteria	Chloroflexi bacterium RBG_19FT_COMBO_56_12
2708742830	Bacteria	Chloroflexi bacterium RBG_19FT_COMBO_62_14
2710723999	Bacteria	Chloroflexi bacterium RIFCSPLOWO2_02_FULL_71_16
2711768423	Bacteria	Chloroflexi bacterium RIFCSPLOWO2_12_FULL_71_12
2711768772	Bacteria	Chloroflexi bacterium RIFOXYC12_FULL_59_14
2711768795	Bacteria	Chloroflexi bacterium RIFOXYD12_FULL_57_15
2754412739	Bacteria	Chloroflexi bacterium SCGC 653-N14 Dsc4 (Dsc4)
2264265199	Bacteria	Chloroflexi bacterium SCGC AAA257-G06 (unscreened)
2264265216	Bacteria	Chloroflexi bacterium SCGC AAA257-I08 (unscreened)
2264265197	Bacteria	Chloroflexi bacterium SCGC AAA257-K05 (unscreened)
2264265201	Bacteria	Chloroflexi bacterium SCGC AAA257-K06 (unscreened)
2264265193	Bacteria	Chloroflexi bacterium SCGC AAA257-M07 (unscreened)
2264265204	Bacteria	Chloroflexi bacterium SCGC AAA257-N07 (unscreened)
2264265202	Bacteria	Chloroflexi bacterium SCGC AAA257-O03 (unscreened)
2639762710	Bacteria	Chloroflexi bacterium SCGC AB-629-P13 v2 (unscreened)
2657245315	Bacteria	Chloroflexi bacterium SCGC AC-312_J06 - v2 (contamination screened)
2657245316	Bacteria	Chloroflexi bacterium SCGC AC-312_J06 - v2 (unscreened)
2663763556	Bacteria	Chloroflexi bacterium SCGC AC-312_M19v2 (contamination screened)
2663763555	Bacteria	Chloroflexi bacterium SCGC AC-312_M19v2 (unscreened)
2693429968	Bacteria	Chloroflexi bacterium SCGC AC-312_N09 - v2 (contamination screened)
2693429967	Bacteria	Chloroflexi bacterium SCGC AC-312_N09 - v2 (unscreened)
2657245253	Bacteria	Chloroflexi bacterium SCGC AC-337_D02v2 (contamination screened)
2657245254	Bacteria	Chloroflexi bacterium SCGC AC-337_D02v2 (unscreened)
2693429940	Bacteria	Chloroflexi bacterium SCGC AC-337_F21 - v2 (contamination screened)
2693429939	Bacteria	Chloroflexi bacterium SCGC AC-337_F21 - v2 (unscreened)
2503242005	Bacteria	Chloroflexi bacterium T81
2517572072	Bacteria	Chloroflexi genomosp. P1 Chl1, Chl2 (unscreened)
2517572071	Bacteria	Chloroflexi genomosp. P1 Chl2 (unscreened)
2739367780	Bacteria	Chloroflexi SAR202 bacterium JGI 01_B8 (contamination screened)
2739367720	Bacteria	Chloroflexi SAR202 bacterium JGI 01_I6_750m (contamination screened)
2615840657	Bacteria	Chloroflexi sp. G233
2663763065	Bacteria	Comamonas aquatica CJG replaces 78623
2576861233	Bacteria	Comamonas aquatica DA1877
2600255066	Bacteria	Comamonas aquatica NBRC 14918
2528768012	Bacteria	Comamonas badia DSM 17552
2524614759	Bacteria	Comamonas composti DSM 21721
2600255078	Bacteria	Comamonas granuli NBRC 101663
2645727724	Bacteria	Comamonas kerstersii J29
2574180442	Bacteria	Comamonas nitrativorans DSM 13191
2751185825	Bacteria	Comamonas serinivorans DSM 26136
2739367512	Bacteria	Comamonas sp. 26
2551306686	Bacteria	Comamonas sp. B-9
2654587539	Bacteria	Comamonas sp. E6
2706795016	Bacteria	Comamonas sp. JGI 000176CP_D06 (unscreened)
2740892221	Bacteria	Comamonas terrae NBRC 106524
2731957557	Bacteria	Comamonas terrigena NBRC 13299
2529292992	Bacteria	Comamonas testosteroni ATCC 11996
2636415606	Bacteria	Comamonas testosteroni D4
2636415745	Bacteria	Comamonas testosteroni DF1
2645727942	Bacteria	Comamonas testosteroni DF2
2645727519	Bacteria	Comamonas testosteroni DS1
2651869777	Bacteria	Comamonas testosteroni I2
2556793030	Bacteria	Comamonas testosteroni I2, LMG19554
2627854154	Bacteria	Comamonas testosteroni JC12
2627854281	Bacteria	Comamonas testosteroni JC13
2627853712	Bacteria	Comamonas testosteroni JC8
2648501835	Bacteria	Comamonas testosteroni JC9
2636415849	Bacteria	Comamonas testosteroni JL14
2630968527	Bacteria	Comamonas testosteroni JL40
645058871	Bacteria	Comamonas testosteroni KF-1
2645727892	Bacteria	Comamonas testosteroni KF712
2654587642	Bacteria	Comamonas testosteroni KY3
2548876775	Bacteria	Comamonas testosteroni NBRC 100989
2617271275	Bacteria	Comamonas testosteroni NBRC 14951
2687453271	Bacteria	Comamonas testosteroni P19
648276631	Bacteria	Comamonas testosteroni S44
2561511126	Bacteria	Comamonas testosteroni sv. Ba CNB-1
2597490204	Bacteria	Comamonas testosteroni TK102
2556921102	Bacteria	Comamonas testosteroni WDL7
2648501372	Bacteria	Comamonas testosteroni WDL7
2528311002	Bacteria	Comamonas testosteroni ZNC0007
2615840615	Bacteria	Comamonas thiooxydans DSM 17888
2744054452	Bacteria	Comamonas thiooxydans PHE2-6
643886058	Bacteria	Corynebacterium accolens ATCC 49725
648276632	Bacteria	Corynebacterium accolens ATCC 49726
2681813557	Bacteria	Corynebacterium afermentans afermentans DSM 44280
2744054894	Bacteria	Corynebacterium afermentans afermentans LCDC880199
647000230	Bacteria	Corynebacterium ammoniagenes DSM 20306
2623620528	Bacteria	Corynebacterium ammoniagenes DSM 20306 Genome sequencing
2617270851	Bacteria	Corynebacterium amycolatum DSM 6922 Genome Sequencing
642979306	Bacteria	Corynebacterium amycolatum SK46
2512047050	Bacteria	Corynebacterium appendicis CIP 107643
2681813517	Bacteria	Corynebacterium appendicis DSM 44531
2623620529	Bacteria	Corynebacterium aquilae S-613 genome sequencing
2627854161	Bacteria	Corynebacterium argentoratense CNM 463/05
2648501457	Bacteria	Corynebacterium argentoratense CNM 601/08
2554235426	Bacteria	Corynebacterium argentoratense DSM 44202
2585427661	Bacteria	Corynebacterium atypicum R2070
643692018	Bacteria	Corynebacterium aurimucosum CN-1, ATCC 700975
645951870	Bacteria	Corynebacterium aurimucosum CN-1, ATCC 700975
2627854278	Bacteria	Corynebacterium auriscanis CIP 106629
651324023	Bacteria	Corynebacterium bovis Evans, DSM 20582
2522572159	Bacteria	Corynebacterium callunae DSM 20147
2561511200	Bacteria	Corynebacterium callunae DSM 20147
2690315867	Bacteria	Corynebacterium camporealensis CIP 105508
2606217206	Bacteria	Corynebacterium camporealensis DSM 44610 Genome Sequencing
2517572222	Bacteria	Corynebacterium capitovis DSM 44611
2558860241	Bacteria	Corynebacterium casei LMG S-19264
2513237262	Bacteria	Corynebacterium casei UCMA 3821
2515154055	Bacteria	Corynebacterium caspium DSM 44850
2515154014	Bacteria	Corynebacterium ciconiae DSM 44920
2634166170	Bacteria	Corynebacterium coyleae DSM 44184
2545824695	Bacteria	Corynebacterium crenatum MT
2585428016	Bacteria	Corynebacterium crenatum SYPA 5-5
2718217777	Bacteria	Corynebacterium crudilactis JZ16
2599185266	Bacteria	Corynebacterium cystitidis DSM 20524
2654588031	Bacteria	Corynebacterium deserti GIMN1.010
2648501440	Bacteria	Corynebacterium diphtheriae 17801
2511231126	Bacteria	Corynebacterium diphtheriae 241
2511231075	Bacteria	Corynebacterium diphtheriae 31A
2541047478	Bacteria	Corynebacterium diphtheriae Aberdeen
2511231099	Bacteria	Corynebacterium diphtheriae BH8
637000082	Bacteria	Corynebacterium diphtheriae bv. Gravis
2639763133	Bacteria	Corynebacterium diphtheriae bv. gravis ISS 4060
2639762940	Bacteria	Corynebacterium diphtheriae bv. gravis ISS 4746
2636415748	Bacteria	Corynebacterium diphtheriae bv. gravis ISS 4749
2531839679	Bacteria	Corynebacterium diphtheriae bv. intermedius NCTC 5011
2548876921	Bacteria	Corynebacterium diphtheriae bv. mitis NC03529
2630968738	Bacteria	Corynebacterium diphtheriae bv. mitis str. ISS 3319
2511231089	Bacteria	Corynebacterium diphtheriae C7 (beta)
2511231115	Bacteria	Corynebacterium diphtheriae CDCE 8392
2541047477	Bacteria	Corynebacterium diphtheriae DSM 43988
2511231083	Bacteria	Corynebacterium diphtheriae HC01
2511231091	Bacteria	Corynebacterium diphtheriae HC02
2511231059	Bacteria	Corynebacterium diphtheriae HC03
2511231084	Bacteria	Corynebacterium diphtheriae HC04
2630968481	Bacteria	Corynebacterium diphtheriae HC07
2511231088	Bacteria	Corynebacterium diphtheriae INCA 402
2660238345	Bacteria	Corynebacterium diphtheriae NCTC11397
2511231111	Bacteria	Corynebacterium diphtheriae PW8
2718217843	Bacteria	Corynebacterium diphtheriae sv. Mitis B-D-16-78
2511231107	Bacteria	Corynebacterium diphtheriae VA01
2515154029	Bacteria	Corynebacterium doosanense CAU 212, DSM 45436
2639762811	Bacteria	Corynebacterium doosanense CAU 212, DSM 45436
2623620526	Bacteria	Corynebacterium durum DSM 45333 Genome sequencing
2537561950	Bacteria	Corynebacterium durum F0235
644736345	Bacteria	Corynebacterium efficiens YS-314, DSM 44549
645951842	Bacteria	Corynebacterium efficiens YS-314, DSM 44549
2615840652	Bacteria	Corynebacterium epidermidicanis DSM 45586 Genome Sequencing
2571042744	Bacteria	Corynebacterium falsenii BL 8171, DSM 44353
2623620530	Bacteria	Corynebacterium flavescens DSM 20296 Genome sequencing
2524614613	Bacteria	Corynebacterium freiburgense DSM 45254
2600255117	Bacteria	Corynebacterium freneyi DNF00450
648276633	Bacteria	Corynebacterium genitalium ATCC 33030
2623620527	Bacteria	Corynebacterium glaucum DSM 30827 Genome sequencing
643886137	Bacteria	Corynebacterium glucuronolyticum ATCC 51866
643886147	Bacteria	Corynebacterium glucuronolyticum ATCC 51867
2529292557	Bacteria	Corynebacterium glucuronolyticum DSM 44120
2718218481	Bacteria	Corynebacterium glutamicum ATCC 13869
2531839299	Bacteria	Corynebacterium glutamicum ATCC 14067
2718218485	Bacteria	Corynebacterium glutamicum ATCC 21831
2654587970	Bacteria	Corynebacterium glutamicum B253
2684623129	Bacteria	Corynebacterium glutamicum CP
2554235360	Bacteria	Corynebacterium glutamicum K051
639279306	Bacteria	Corynebacterium glutamicum Kalinowski ATCC 13032
2554235405	Bacteria	Corynebacterium glutamicum MB001
639279307	Bacteria	Corynebacterium glutamicum Nakagawa ATCC 13032
640427110	Bacteria	Corynebacterium glutamicum R
2534681606	Bacteria	Corynebacterium glutamicum S9114
2554235421	Bacteria	Corynebacterium glutamicum SCgG1
2554235422	Bacteria	Corynebacterium glutamicum SCgG2
2639763174	Bacteria	Corynebacterium glutamicum SYPS-062
2687453317	Bacteria	Corynebacterium glutamicum USDA-ARS-USMARC-56828
2718217803	Bacteria	Corynebacterium glutamicum XV
2687453329	Bacteria	Corynebacterium glutamicum YI
2541047465	Bacteria	Corynebacterium glutamicum Z188
2576861442	Bacteria	Corynebacterium glycinophilum AJ 3170
2524023198	Bacteria	Corynebacterium halotolerans YIM 70093, DSM 44683
2556921045	Bacteria	Corynebacterium halotolerans YIM 70093, DSM 44683
2731957615	Bacteria	Corynebacterium humireducens NBRC 106098
2597490360	Bacteria	Corynebacterium humireducens NBRC 106098 Genome sequencing
2600255095	Bacteria	Corynebacterium ihumii GD7
2597490159	Bacteria	Corynebacterium imitans DSM 44264
2617271191	Bacteria	Corynebacterium jeddahense JCB
647000231	Bacteria	Corynebacterium jeikeium ATCC 43734
2663762951	Bacteria	Corynebacterium jeikeium Cj14566
2671180420	Bacteria	Corynebacterium jeikeium Cj16348
2657245028	Bacteria	Corynebacterium jeikeium Cj19409
2660238467	Bacteria	Corynebacterium jeikeium Cj21382
2695420774	Bacteria	Corynebacterium jeikeium Cj30184
2700989474	Bacteria	Corynebacterium jeikeium Cj30952
2660238074	Bacteria	Corynebacterium jeikeium Cj37130
2657244997	Bacteria	Corynebacterium jeikeium Cj38002
2700989377	Bacteria	Corynebacterium jeikeium Cj47444
2660238682	Bacteria	Corynebacterium jeikeium Cj47445
2667527973	Bacteria	Corynebacterium jeikeium Cj47446
2681813173	Bacteria	Corynebacterium jeikeium Cj47447
2693429595	Bacteria	Corynebacterium jeikeium Cj47453
637000085	Bacteria	Corynebacterium jeikeium K411
643692019	Bacteria	Corynebacterium kroppenstedtii DSM 44385
2630968451	Bacteria	Corynebacterium kroppenstedtii ITA105
2634166511	Bacteria	Corynebacterium kroppenstedtii ITA205
2606217205	Bacteria	Corynebacterium kutscheri DSM 20755 Genome Sequencing
2645727750	Bacteria	Corynebacterium lactis RW2-5
643886002	Bacteria	Corynebacterium lipophiloflavum DSM 44291
2515154018	Bacteria	Corynebacterium lubricantis DSM 45231
2630968455	Bacteria	Corynebacterium marinum DSM 44953 Genome sequencing
2561511185	Bacteria	Corynebacterium maris DSM 45190 Genome sequencing
2524023165	Bacteria	Corynebacterium massiliense DSM 45435
2515154131	Bacteria	Corynebacterium mastitidis DSM 44356
648276634	Bacteria	Corynebacterium matruchotii ATCC 14266
643886207	Bacteria	Corynebacterium matruchotii ATCC 33806
2648501444	Bacteria	Corynebacterium minutissimum 1941
2645728081	Bacteria	Corynebacterium minutissimum ATCC 23348
2731957584	Bacteria	Corynebacterium minutissimum NBRC 15361
2512047048	Bacteria	Corynebacterium mucifaciens CIP 105129
2634166344	Bacteria	Corynebacterium mycetoides DSM 20632
2623620532	Bacteria	Corynebacterium nuruki S6-4 genome sequencing
2547132106	Bacteria	Corynebacterium nuruki S6-4, JCM 17162
2690315770	Bacteria	Corynebacterium oculi NML 130210
2623620533	Bacteria	Corynebacterium phocae DSM 44612 genome sequencing
2630968875	Bacteria	Corynebacterium pilosum CIP103422
2515154153	Bacteria	Corynebacterium pilosum DSM 20521
2708742385	Bacteria	Corynebacterium pollutisoli VDS
2515154156	Bacteria	Corynebacterium propinquum DSM 44285
2602041601	Bacteria	Corynebacterium pseudodiphtheriticum 090104
2556921672	Bacteria	Corynebacterium pseudodiphtheriticum DSM 44287
2562617094	Bacteria	Corynebacterium pseudogenitalium ATCC 33035
2511231142	Bacteria	Corynebacterium pseudotuberculosis 1/06-A
2645727783	Bacteria	Corynebacterium pseudotuberculosis 1002B
2648501731	Bacteria	Corynebacterium pseudotuberculosis 12C
2645727678	Bacteria	Corynebacterium pseudotuberculosis 226
2645727818	Bacteria	Corynebacterium pseudotuberculosis 262
2513237214	Bacteria	Corynebacterium pseudotuberculosis 267
2636415463	Bacteria	Corynebacterium pseudotuberculosis 29156
2540341150	Bacteria	Corynebacterium pseudotuberculosis 31
2512564036	Bacteria	Corynebacterium pseudotuberculosis 316
2718218467	Bacteria	Corynebacterium pseudotuberculosis 32
2721755729	Bacteria	Corynebacterium pseudotuberculosis 33
2718218183	Bacteria	Corynebacterium pseudotuberculosis 34
2718217849	Bacteria	Corynebacterium pseudotuberculosis 35
2721755690	Bacteria	Corynebacterium pseudotuberculosis 36
2718218074	Bacteria	Corynebacterium pseudotuberculosis 38
2718218477	Bacteria	Corynebacterium pseudotuberculosis 39
2511231212	Bacteria	Corynebacterium pseudotuberculosis 42/02-A
2718218479	Bacteria	Corynebacterium pseudotuberculosis 43
2728369357	Bacteria	Corynebacterium pseudotuberculosis 46
2718218061	Bacteria	Corynebacterium pseudotuberculosis 48
2588253763	Bacteria	Corynebacterium pseudotuberculosis 48252
648231703	Bacteria	Corynebacterium pseudotuberculosis C231
2627853633	Bacteria	Corynebacterium pseudotuberculosis CCUG 27541
2718218466	Bacteria	Corynebacterium pseudotuberculosis Cp13
2518645565	Bacteria	Corynebacterium pseudotuberculosis Cp162
2588253762	Bacteria	Corynebacterium pseudotuberculosis CS_10
2756170169	Bacteria	Corynebacterium pseudotuberculosis DSM 20689
2639762781	Bacteria	Corynebacterium pseudotuberculosis E19B9
2718217737	Bacteria	Corynebacterium pseudotuberculosis E55
2687453413	Bacteria	Corynebacterium pseudotuberculosis E56
648028019	Bacteria	Corynebacterium pseudotuberculosis FRC41
2588253761	Bacteria	Corynebacterium pseudotuberculosis Ft_2193/67
650377927	Bacteria	Corynebacterium pseudotuberculosis I19
2718217980	Bacteria	Corynebacterium pseudotuberculosis I37
2660238451	Bacteria	Corynebacterium pseudotuberculosis MB11
2667527572	Bacteria	Corynebacterium pseudotuberculosis MB14
2634166496	Bacteria	Corynebacterium pseudotuberculosis MB20
2667527512	Bacteria	Corynebacterium pseudotuberculosis MB30
2657245564	Bacteria	Corynebacterium pseudotuberculosis MB66
2687453358	Bacteria	Corynebacterium pseudotuberculosis MEX25
2718217883	Bacteria	Corynebacterium pseudotuberculosis MEX29
2718218062	Bacteria	Corynebacterium pseudotuberculosis MEX30
2718218188	Bacteria	Corynebacterium pseudotuberculosis MEX31
2718218465	Bacteria	Corynebacterium pseudotuberculosis MEX9
2684623084	Bacteria	Corynebacterium pseudotuberculosis N1
2675903590	Bacteria	Corynebacterium pseudotuberculosis PA01
2718217733	Bacteria	Corynebacterium pseudotuberculosis PA02
2511231154	Bacteria	Corynebacterium pseudotuberculosis PAT10
2671180251	Bacteria	Corynebacterium pseudotuberculosis PO222/4-1
2675903328	Bacteria	Corynebacterium pseudotuberculosis PO269-5
2518645564	Bacteria	Corynebacterium pseudotuberculosis sv. Equi 258
2511231153	Bacteria	Corynebacterium pseudotuberculosis sv. II CIP52.97
648231702	Bacteria	Corynebacterium pseudotuberculosis sv. Ovis 1002
2511231067	Bacteria	Corynebacterium pseudotuberculosis sv. Ovis 3/99-5
2512564058	Bacteria	Corynebacterium pseudotuberculosis sv. Ovis P54B96
2718217732	Bacteria	Corynebacterium pseudotuberculosis T1
2634166441	Bacteria	Corynebacterium pseudotuberculosis VD57
2541047000	Bacteria	Corynebacterium pyruviciproducens ATCC BAA-1742
2636415433	Bacteria	Corynebacterium renale CIP 52.96
2627853607	Bacteria	Corynebacterium renale DSM 20688
650716029	Bacteria	Corynebacterium resistens DSM 45100
2654587680	Bacteria	Corynebacterium riegelii PUDD_83A45
2728369580	Bacteria	Corynebacterium simulans 1B08
2687453511	Bacteria	Corynebacterium simulans PES1
2687453286	Bacteria	Corynebacterium simulans Wattiau
2600254920	Bacteria	Corynebacterium singulare IBS B52218 genome sequencing
2597490150	Bacteria	Corynebacterium sp. 6931
2675903457	Bacteria	Corynebacterium sp. DNF00584
2541046993	Bacteria	Corynebacterium sp. HFH0082
2558860410	Bacteria	Corynebacterium sp. KPL1814
2558860411	Bacteria	Corynebacterium sp. KPL1817
2558860412	Bacteria	Corynebacterium sp. KPL1818
2558860413	Bacteria	Corynebacterium sp. KPL1821
2558860395	Bacteria	Corynebacterium sp. KPL1824
2558860404	Bacteria	Corynebacterium sp. KPL1855
2558860405	Bacteria	Corynebacterium sp. KPL1856
2558860406	Bacteria	Corynebacterium sp. KPL1857
2558860407	Bacteria	Corynebacterium sp. KPL1859
2558860408	Bacteria	Corynebacterium sp. KPL1860
2558860409	Bacteria	Corynebacterium sp. KPL1986
2558860414	Bacteria	Corynebacterium sp. KPL1989
2558860415	Bacteria	Corynebacterium sp. KPL1995
2558860416	Bacteria	Corynebacterium sp. KPL1996
2558860417	Bacteria	Corynebacterium sp. KPL1998
2558860421	Bacteria	Corynebacterium sp. KPL2004
2751185912	Bacteria	Corynebacterium sp. NML120713
2751185910	Bacteria	Corynebacterium sp. NML130628
2751185911	Bacteria	Corynebacterium sp. NML140438
2718218447	Bacteria	Corynebacterium sp. NML98-0116
2623620534	Bacteria	Corynebacterium sphenisci DSM 44792 Genome Sequencing
2599185219	Bacteria	Corynebacterium spheniscorum J11, PG 39
2603880163	Bacteria	Corynebacterium spheniscorum PG 39 Genome sequencing
2513237121	Bacteria	Corynebacterium sputi DSM 45148
2684623105	Bacteria	Corynebacterium stationis ATCC 6872
2623620535	Bacteria	Corynebacterium stationis DSM 20302
2744054658	Bacteria	Corynebacterium stationis GA-15
2648501307	Bacteria	Corynebacterium striatum 1961
643886057	Bacteria	Corynebacterium striatum ATCC 6940
2684622527	Bacteria	Corynebacterium striatum BM4687
2554235357	Bacteria	Corynebacterium terpenotabidum Y-11 Genome sequencing
2615840659	Bacteria	Corynebacterium testudinoris DSM 44614 Genome Sequencing
2551306128	Bacteria	Corynebacterium timonense 5401744
2636416018	Bacteria	Corynebacterium timonense DSM 45434
645058719	Bacteria	Corynebacterium tuberculostearicum SK141
2602041637	Bacteria	Corynebacterium tuscaniense DNF00037
2517093035	Bacteria	Corynebacterium ulcerans 0102
2654587695	Bacteria	Corynebacterium ulcerans 03-8664
2648501415	Bacteria	Corynebacterium ulcerans 04-3911
2648501352	Bacteria	Corynebacterium ulcerans 04-7514
2627853834	Bacteria	Corynebacterium ulcerans 05146
2645727559	Bacteria	Corynebacterium ulcerans 131001
2636415853	Bacteria	Corynebacterium ulcerans 131002
2645727838	Bacteria	Corynebacterium ulcerans 210931
2627854250	Bacteria	Corynebacterium ulcerans 210932
651053019	Bacteria	Corynebacterium ulcerans 809
650716030	Bacteria	Corynebacterium ulcerans BR-AD22
2627853989	Bacteria	Corynebacterium ulcerans FRC11
2571042403	Bacteria	Corynebacterium Ulcerans FRC58
2648501452	Bacteria	Corynebacterium ulcerans LSPQ-04227
2630968795	Bacteria	Corynebacterium ulcerans LSPQ-04228
2563367224	Bacteria	Corynebacterium ulcerans NCTC 12077
2515154059	Bacteria	Corynebacterium ulceribovis DSM 45146
641522620	Bacteria	Corynebacterium urealyticum DSM 7109
2529292687	Bacteria	Corynebacterium urealyticum DSM 7111
2597490209	Bacteria	Corynebacterium ureicelerivorans IMMIB RIV-2301
2615840660	Bacteria	Corynebacterium uterequi DSM 45634 Genome Sequencing
2511231114	Bacteria	Corynebacterium variabile DSM 44702
2684622509	Bacteria	Corynebacterium variabile Mu292
2558860221	Bacteria	Corynebacterium vitaeruminis DSM 20294 Genome sequencing
2561511135	Bacteria	Corynebacterium vitaeruminis Ga6A13
2648501103	Bacteria	Corynebacterium xerosis ATCC 373
2617270853	Bacteria	Corynebacterium xerosis DSM 20743 Genome Sequencing
2690315859	Bacteria	Corynebacterium xerosis NBRC 16721
2590828100	Bacteria	Corynebacterium-like bacterium B27
2534681767	Bacteria	Cronobacter condimenti 1330
2667527454	Bacteria	Cronobacter condimenti LMG 26250
2531839500	Bacteria	Cronobacter dublinensis 1210
2565956502	Bacteria	Cronobacter dublinensis 582
2548876988	Bacteria	Cronobacter dublinensis dublinensis LMG 23823
2663762850	Bacteria	Cronobacter dublinensis dublinensis LMG 23823
2548876989	Bacteria	Cronobacter dublinensis lactaridi LMG 23825
2548876991	Bacteria	Cronobacter dublinensis lausannensis LMG 23824
2597490225	Bacteria	Cronobacter malonaticus 1545
2597490259	Bacteria	Cronobacter malonaticus 1558
2597490215	Bacteria	Cronobacter malonaticus 1569
2565956503	Bacteria	Cronobacter malonaticus 507
2537561900	Bacteria	Cronobacter malonaticus 681
2597490254	Bacteria	Cronobacter malonaticus 685
2597490255	Bacteria	Cronobacter malonaticus 687
2627853743	Bacteria	Cronobacter malonaticus ENBT0334
2548876974	Bacteria	Cronobacter malonaticus LMG 23826
2667527474	Bacteria	Cronobacter malonaticus LMG 23826
2548876993	Bacteria	Cronobacter muytjensii ATCC 51329
2667527495	Bacteria	Cronobacter muytjensii ATCC 51329
2548876923	Bacteria	Cronobacter sakazakii 2151
2537561898	Bacteria	Cronobacter sakazakii 680
2731957813	Bacteria	Cronobacter sakazakii 690
2731957816	Bacteria	Cronobacter sakazakii 691
2731957820	Bacteria	Cronobacter sakazakii 692
2731957814	Bacteria	Cronobacter sakazakii 693
2731957812	Bacteria	Cronobacter sakazakii 694
2731957807	Bacteria	Cronobacter sakazakii 695
2565956753	Bacteria	Cronobacter sakazakii 696
2731957821	Bacteria	Cronobacter sakazakii 696
2731957817	Bacteria	Cronobacter sakazakii 698
2731957811	Bacteria	Cronobacter sakazakii 699
2675903321	Bacteria	Cronobacter sakazakii 700
2565956598	Bacteria	Cronobacter sakazakii 701
2698536623	Bacteria	Cronobacter sakazakii 701
2731957806	Bacteria	Cronobacter sakazakii 702
2731957823	Bacteria	Cronobacter sakazakii 703
2731957809	Bacteria	Cronobacter sakazakii 705
2731957808	Bacteria	Cronobacter sakazakii 706
2681813062	Bacteria	Cronobacter sakazakii 707
2731957825	Bacteria	Cronobacter sakazakii 708
2731957810	Bacteria	Cronobacter sakazakii 709
2731957804	Bacteria	Cronobacter sakazakii 711
2731957805	Bacteria	Cronobacter sakazakii 712
2731957822	Bacteria	Cronobacter sakazakii 713
2675903385	Bacteria	Cronobacter sakazakii 714
2731957815	Bacteria	Cronobacter sakazakii 715
2731957818	Bacteria	Cronobacter sakazakii 716
2731957819	Bacteria	Cronobacter sakazakii 730
2654587527	Bacteria	Cronobacter sakazakii 767
2602041673	Bacteria	Cronobacter sakazakii 8399
2627854230	Bacteria	Cronobacter sakazakii ATCC 29544
640753022	Bacteria	Cronobacter sakazakii ATCC BAA-894
2558309087	Bacteria	Cronobacter sakazakii CMCC 45402
2548876925	Bacteria	Cronobacter sakazakii E764
2529292991	Bacteria	Cronobacter sakazakii E899
2519103108	Bacteria	Cronobacter sakazakii ES15
2548876924	Bacteria	Cronobacter sakazakii ES35
2547132398	Bacteria	Cronobacter sakazakii ES713
2582581021	Bacteria	Cronobacter sakazakii HPB5174
2744054569	Bacteria	Cronobacter sakazakii M30
2576861057	Bacteria	Cronobacter sakazakii NBRC 102416
2602041574	Bacteria	Cronobacter sakazakii NCIMB 8272
2667527496	Bacteria	Cronobacter sakazakii NCTC 8155
2561511151	Bacteria	Cronobacter sakazakii Sp291
2531839159	Bacteria	Cronobacter turicensis 564
646311918	Bacteria	Cronobacter turicensis z3032
2651869783	Bacteria	Cronobacter turicensis z508
2651869697	Bacteria	Cronobacter turicensis z610
2534681665	Bacteria	Cronobacter universalis NCTC 9529
2548876992	Bacteria	Cronobacter universalis NCTC 9529
2667527511	Bacteria	Cronobacter universalis NCTC 9529
2654587755	Bacteria	Cutibacterium acnes AE1
2619619216	Bacteria	Cutibacterium acnes ATCC 6919
2518285594	Bacteria	Cutibacterium acnes ATCC 6919 (RAST-annotated v1)
2619619217	Bacteria	Cutibacterium acnes HL411PA1
2687453189	Bacteria	Cutibacterium acnes KCOM 1861
2654588184	Bacteria	Cutibacterium acnes NLAE-zl-G260
2660238308	Bacteria	Cutibacterium acnes PA_12_1_L1
2660238400	Bacteria	Cutibacterium acnes PA_12_1_R1
2687453256	Bacteria	Cutibacterium acnes PA_15_1_R1
2657245502	Bacteria	Cutibacterium acnes PA_15_2_L1
2663763063	Bacteria	Cutibacterium acnes PA_21_1_L1
2667527539	Bacteria	Cutibacterium acnes PA_30_2_L1
2645727974	Bacteria	Cutibacterium acnes PMH5
2648501448	Bacteria	Cutibacterium acnes PMH7
2541047023	Bacteria	Cutibacterium avidum 44067
2744054797	Bacteria	Cutibacterium avidum HL083PV1
2744054798	Bacteria	Cutibacterium avidum HL307PV1
2602041614	Bacteria	Cutibacterium avidum TM16
2513237389	Bacteria	Cutibacterium avidum VPI 0179
2518285596	Bacteria	Cutibacterium avidum VPI 0179 (RAST-annotated v1)
2518285595	Bacteria	Cutibacterium granulosum ATCC 25564 (RAST-annotated v1)
2545824790	Bacteria	Cutibacterium granulosum TM11
2512047045	Bacteria	Cutibacterium granulosum VPI 0507
2602041680	Bacteria	Cutibacterium granulosum VPI 0507
2609460141	Bacteria	Delftia acidovorans 2167
2667527212	Bacteria	Delftia acidovorans ATCC 11299b
2541046983	Bacteria	Delftia acidovorans CCUG 15835
2541046984	Bacteria	Delftia acidovorans CCUG 274B
2671180391	Bacteria	Delftia acidovorans CM13
650716032	Bacteria	Delftia acidovorans Cs1-4
2731957715	Bacteria	Delftia acidovorans NBRC 14950
641228489	Bacteria	Delftia acidovorans SPH-1
2675903026	Bacteria	Delftia lacustris LMG 24775
2639763081	Bacteria	Delftia lacustris LZ-C
2737471751	Bacteria	Delftia sp. 60
2609460246	Bacteria	Delftia sp. 670
2731639180	Bacteria	Delftia sp. bin1_M5
2734482271	Bacteria	Delftia sp. bin1_M6
2690315896	Bacteria	Delftia sp. GW456-R20
2721755523	Bacteria	Delftia sp. HK171
2576861758	Bacteria	Delftia sp. RIT313
2528311000	Bacteria	Delftia sp. ZNC0008
2609460245	Bacteria	Delftia tsuruhatensis 391
2721755455	Bacteria	Delftia tsuruhatensis CM13
2675903019	Bacteria	Delftia tsuruhatensis LMG 29104
2627854174	Bacteria	Delftia tsuruhatensis MTQ3
2556921601	Bacteria	Desulfobulbus elongatus DSM 2908
2556921601	Bacteria	Desulfobulbus elongatus DSM 2908
2524614762	Bacteria	Desulfobulbus japonicus DSM 18378
2524614762	Bacteria	Desulfobulbus japonicus DSM 18378
2523533605	Bacteria	Desulfobulbus mediterraneus DSM 13871
2523533605	Bacteria	Desulfobulbus mediterraneus DSM 13871
649633036	Bacteria	Desulfobulbus propionicus 1pr3, DSM 2032
649633036	Bacteria	Desulfobulbus propionicus 1pr3, DSM 2032
2554235015	Bacteria	Desulfobulbus sp. Dsb5
2554235015	Bacteria	Desulfobulbus sp. Dsb5
2751185794	Bacteria	Desulfobulbus sp. oral taxon 041 Dsb1
2751185794	Bacteria	Desulfobulbus sp. oral taxon 041 Dsb1
2517572070	Bacteria	Desulfobulbus sp. oral taxon 041 Dsb1-5 (unscreened)
2517572070	Bacteria	Desulfobulbus sp. oral taxon 041 Dsb1-5 (unscreened)
2554235017	Bacteria	Desulfobulbus sp. oral taxon 041 Dsb4
2554235017	Bacteria	Desulfobulbus sp. oral taxon 041 Dsb4
2264265009	Bacteria	Desulfobulbus sp. oral taxon 041 Dsb4 (Illumina assembly draft1)
2264265009	Bacteria	Desulfobulbus sp. oral taxon 041 Dsb4 (Illumina assembly draft1)
2619619282	Bacteria	Desulfobulbus sp. Tol-SR
2619619282	Bacteria	Desulfobulbus sp. Tol-SR
2622736590	Bacteria	Desulfomicrobium apsheronum DSM 5918
644736350	Bacteria	Desulfomicrobium baculatum X, DSM 4028
2524023157	Bacteria	Desulfomicrobium escambiense DSM 10707
2675903163	Bacteria	Desulfomicrobium norvegicum DSM 1741
2684623057	Bacteria	Desulfomicrobium orale DSM 12838
2571042920	Bacteria	Desulfomicrobium thermophilum DSM 16697
2526164711	Bacteria	Desulfovibrio africanus DSM 2603
2519899530	Bacteria	Desulfovibrio africanus PCS
2503754016	Bacteria	Desulfovibrio africanus Walvis Bay (October 2010 draft)
2528311093	Bacteria	Desulfovibrio alaskensis DSM 16109
637000095	Bacteria	Desulfovibrio alaskensis G20
2561511137	Bacteria	Desulfovibrio alcoholivorans DSM 5433
2708742538	Bacteria	Desulfovibrio algoritolerance K3S
2571042912	Bacteria	Desulfovibrio alkalitolerans DSM 16529
2619619068	Bacteria	Desulfovibrio alkalitolerans DSM 16529
2524023062	Bacteria	Desulfovibrio aminophilus DSM 12254
2524023158	Bacteria	Desulfovibrio bastinii DSM 16055
2627853565	Bacteria	Desulfovibrio bin6 BLZ4
2568526004	Bacteria	Desulfovibrio bizertensis DSM 18034
2728369698	Bacteria	Desulfovibrio brasiliensis JCM 12178
647000236	Bacteria	Desulfovibrio carbinoliphilus oakridgensis FW1012B
2540341244	Bacteria	Desulfovibrio cf. magneticus IFRC170
2523231026	Bacteria	Desulfovibrio cuneatus DSM 11391
2585428154	Bacteria	Desulfovibrio desulfuricans aestuarii DSM 17919
643348538	Bacteria	Desulfovibrio desulfuricans desulfuricans ATCC 27774
2524614548	Bacteria	Desulfovibrio desulfuricans desulfuricans DSM 642
2593339148	Bacteria	Desulfovibrio desulfuricans DSM 7057
2503754015	Bacteria	Desulfovibrio desulfuricans ND132 (Final JGI assembly)
2684623112	Bacteria	Desulfovibrio fairfieldensis CCUG 45958
2599185335	Bacteria	Desulfovibrio ferrireducens DSM 16995
2565956520	Bacteria	Desulfovibrio frigidus DSM 17176
648276636	Bacteria	Desulfovibrio fructosovorans JJ
2523231027	Bacteria	Desulfovibrio gigas DSM 1382, ATCC 19364
2561511218	Bacteria	Desulfovibrio gigas DSM 1382, ATCC 19364
2568526008	Bacteria	Desulfovibrio gracilis DSM 16080
2571042916	Bacteria	Desulfovibrio halophilus DSM 5663
2523533539	Bacteria	Desulfovibrio hydrothermalis AM13, DSM 14728
2648501899	Bacteria	Desulfovibrio hydrothermalis AM13, DSM 14728
2574180452	Bacteria	Desulfovibrio idahonensis DSM 15450
2524614631	Bacteria	Desulfovibrio inopinatus DSM 10711
2651870316	Bacteria	Desulfovibrio legallii KHC7
2582580730	Bacteria	Desulfovibrio litoralis DSM 11393
2523533522	Bacteria	Desulfovibrio longus DSM 6739
2534682332	Bacteria	Desulfovibrio magneticus Maddingley MBC34
644736352	Bacteria	Desulfovibrio magneticus RS-1
2622736540	Bacteria	Desulfovibrio mexicanus DSM 13116
2515154157	Bacteria	Desulfovibrio oxyclinae DSM 11498
2571042346	Bacteria	Desulfovibrio paquesii DSM 16681
642979316	Bacteria	Desulfovibrio piger ATCC 29098
2523231030	Bacteria	Desulfovibrio putealis DSM 16056
644736353	Bacteria	Desulfovibrio salexigens DSM 2638
2574179788	Bacteria	Desulfovibrio senezii DSM 8436
2562617147	Bacteria	Desulfovibrio sp. 3_1_syn3
2513237324	Bacteria	Desulfovibrio sp. 6_1_46AFAA
2513237295	Bacteria	Desulfovibrio sp. A2
2576861818	Bacteria	Desulfovibrio sp. DMSS-1
2751185847	Bacteria	Desulfovibrio sp. Dsv1
2700988708	Bacteria	Desulfovibrio sp. G11 (Initial assembly no Illumina polishing)
2571042914	Bacteria	Desulfovibrio sp. L21-Syr-AB
2636415935	Bacteria	Desulfovibrio sp. TomC
2508501038	Bacteria	Desulfovibrio sp. U5L
2597489948	Bacteria	Desulfovibrio sp. X2
2508501043	Bacteria	Desulfovibrio termitidis HI1
2574179706	Bacteria	Desulfovibrio vietnamensis DSM 10520
643348539	Bacteria	Desulfovibrio vulgaris Miyazaki F
2645727629	Bacteria	Desulfovibrio vulgaris RCH1
639633022	Bacteria	Desulfovibrio vulgaris vulgaris DP4
637000096	Bacteria	Desulfovibrio vulgaris vulgaris Hildenborough
2523533628	Bacteria	Desulfovibrio zosterae DSM 11974
645951833	Bacteria	Dialister invisus DSM 15470
651324025	Bacteria	Dialister micraerophilus DSM 19965
649989928	Bacteria	Dialister microaerophilus UPII-345-E
2718217754	Bacteria	Dialister pneumosintes F0677
2513237349	Bacteria	Dialister succinatiphilus YIT 11850
2627853564	Bacteria	LKpool_bin5_Desulfovibrio
2619619051	Bacteria	Unclassified Chloroflexi bacterium bin141
2619619052	Bacteria	Unclassified Chloroflexi bacterium bin152
2619619053	Bacteria	Unclassified Chloroflexi bacterium bin154
2619619054	Bacteria	Unclassified Chloroflexi bacterium bin156
2619619055	Bacteria	Unclassified Chloroflexi bacterium bin174
2651870034	Bacteria	unclassified Chloroflexi Bin 43
2651870035	Bacteria	unclassified Chloroflexi Bin 43-1
2651870036	Bacteria	unclassified Chloroflexi Bin 43-2
2600255234 Bacteria Clostridiales sp. oral taxon 876 F0540

## Sheet: Other E taxa
iMG taxon_oid	domain	taxon_name
2513237341	Bacteria	Dolosigranulum pigrum ATCC 51524
2619619289	Bacteria	Eggerthella lenta 1_1_60AFAA
644736358	Bacteria	Eggerthella lenta VPI 0255, DSM 2243
649989930	Bacteria	Eggerthella sp. 1_3_56FAA
651324028	Bacteria	Eggerthella sp. HGA1
650716034	Bacteria	Eggerthella sp. YY7918
2537561938	Bacteria	Eggerthia catenaformis OT 569
2522572066	Bacteria	Eggerthia catenaformis OT 569, DSM 20559
643886208	Bacteria	Eikenella corrodens ATCC 23834
2558860355	Bacteria	Eikenella corrodens CC92I
2744054915	Bacteria	Eikenella corrodens NML01-0040
2690315907	Bacteria	Eikenella corrodens NML01-0328
2744054916	Bacteria	Eikenella corrodens NML04-0072
2744054917	Bacteria	Eikenella corrodens NML120819
2690315926	Bacteria	Eikenella corrodens NML130388
2744054918	Bacteria	Eikenella corrodens NML140207
2744054919	Bacteria	Eikenella sp. NML01-A-086
2744054920	Bacteria	Eikenella sp. NML02-A-017
2744054921	Bacteria	Eikenella sp. NML03-A-027
2690315869	Bacteria	Eikenella sp. NML07-0372
2690315882	Bacteria	Eikenella sp. NML08-0894
2690315931	Bacteria	Eikenella sp. NML120348
2744054922	Bacteria	Eikenella sp. NML130454
2744054923	Bacteria	Eikenella sp. NML96-A-0049
2690315878	Bacteria	Eikenella sp. NML97-A-109
2690315918	Bacteria	Eikenella sp. NML99-0057
2724678966	Bacteria	Enterobacter asburiae AMA 497
2724678967	Bacteria	Enterobacter asburiae AMA 590
2724678970	Bacteria	Enterobacter asburiae AMA 810
2579778710	Bacteria	Enterobacter asburiae C1
2700989381	Bacteria	Enterobacter asburiae C7
2718218076	Bacteria	Enterobacter asburiae CAV1043
2711768183	Bacteria	Enterobacter asburiae CIDEIMsCOL4
2711768184	Bacteria	Enterobacter asburiae CIDEIMsCOL5
2687453543	Bacteria	Enterobacter asburiae EA17
2687453505	Bacteria	Enterobacter asburiae ENIPBJ-CG1
2648501164	Bacteria	Enterobacter asburiae GN1
2734481909	Bacteria	Enterobacter asburiae JCM 6051
2574179805	Bacteria	Enterobacter asburiae L1
2576861468	Bacteria	Enterobacter asburiae L1
2636415640	Bacteria	Enterobacter asburiae LF7a
2724679454	Bacteria	Enterobacter asburiae LH74
2681812866	Bacteria	Enterobacter asburiae NFIX55
2731957858	Bacteria	Enterobacter asburiae NS23
2731957859	Bacteria	Enterobacter asburiae NS34
2731957860	Bacteria	Enterobacter asburiae NS7
2585428186	Bacteria	Enterobacter asburiae PDN3
2703718675	Bacteria	Enterobacter asburiae ST252:19870317JSK
2703718695	Bacteria	Enterobacter asburiae ST252:950126202
2671180309	Bacteria	Enterobacter asburiae ST435:939705067
2562617148	Bacteria	Enterobacter cancerogenus ATCC 35316
2731957861	Bacteria	Enterobacter cancerogenus NS104
2731957862	Bacteria	Enterobacter cancerogenus NS111
2731957863	Bacteria	Enterobacter cancerogenus NS188
2731957864	Bacteria	Enterobacter cancerogenus NS31
2547132185	Bacteria	Enterobacter cancerogenus YZ1
2579778794	Bacteria	Enterobacter cloacae 'Hoffmann cluster III' MGH 13
2698536611	Bacteria	Enterobacter cloacae 'Hoffmann cluster III' ST145:950180354
2576861514	Bacteria	Enterobacter cloacae 'Hoffmann cluster IV' MGH 34
2703718692	Bacteria	Enterobacter cloacae 'Hoffmann cluster IV' ST433:953102574
2751185939	Bacteria	Enterobacter cloacae 20432
2751185927	Bacteria	Enterobacter cloacae 35009
2751185926	Bacteria	Enterobacter cloacae 35618
2751185945	Bacteria	Enterobacter cloacae 35651
2751185944	Bacteria	Enterobacter cloacae 35669
2751185943	Bacteria	Enterobacter cloacae 35699
2751185935	Bacteria	Enterobacter cloacae 35731
2718218382	Bacteria	Enterobacter cloacae 35734
2751185916	Bacteria	Enterobacter cloacae 42192
2751185938	Bacteria	Enterobacter cloacae 43444
2751185936	Bacteria	Enterobacter cloacae 44242
2751185937	Bacteria	Enterobacter cloacae 44246
2617271290	Bacteria	Enterobacter cloacae 479
2718218012	Bacteria	Enterobacter cloacae AR_0002
2648501832	Bacteria	Enterobacter cloacae B2
2645727662	Bacteria	Enterobacter cloacae B2-DHA
2645728076	Bacteria	Enterobacter cloacae BIDMC 33A
2576861716	Bacteria	Enterobacter cloacae BIDMC 66
2576861723	Bacteria	Enterobacter cloacae BIDMC 67
2568526069	Bacteria	Enterobacter cloacae BIDMC 8
2576861518	Bacteria	Enterobacter cloacae BWH 29
2571042420	Bacteria	Enterobacter cloacae BWH 31
2576861715	Bacteria	Enterobacter cloacae BWH 43
2718217840	Bacteria	Enterobacter cloacae CAV1311
2721755520	Bacteria	Enterobacter cloacae CAV1411
2718218473	Bacteria	Enterobacter cloacae CAV1668
2718218073	Bacteria	Enterobacter cloacae CAV1669
2639763008	Bacteria	Enterobacter cloacae CB2
2645727513	Bacteria	Enterobacter cloacae CH1
2576861714	Bacteria	Enterobacter cloacae CHS 79
2675903541	Bacteria	Enterobacter cloacae CIDEIMsCOL1
2711768187	Bacteria	Enterobacter cloacae CIDEIMsCOL9
2551306125	Bacteria	Enterobacter cloacae cloacae 08XA1
646564529	Bacteria	Enterobacter cloacae cloacae ATCC 13047
2627854262	Bacteria	Enterobacter cloacae cloacae ATCC 13047
2667527962	Bacteria	Enterobacter cloacae cloacae B2
2657245052	Bacteria	Enterobacter cloacae cloacae B3
2711768188	Bacteria	Enterobacter cloacae cloacae CIDEIMsCOL10
2518645555	Bacteria	Enterobacter cloacae cloacae ENHKU01
2531839680	Bacteria	Enterobacter cloacae cloacae GS1
650377928	Bacteria	Enterobacter cloacae cloacae NCTC 9394
2675903591	Bacteria	Enterobacter cloacae cloacae ST108:941726609
2703718696	Bacteria	Enterobacter cloacae cloacae ST436:951358951
2740892361	Bacteria	Enterobacter cloacae cloacae SY-70
2654587654	Bacteria	Enterobacter cloacae cloacae SZECL
2671180373	Bacteria	Enterobacter cloacae cloacae WCHECl-1060
2687453246	Bacteria	Enterobacter cloacae colRS-MHB
2608642260	Bacteria	Enterobacter cloacae DG6
2519103114	Bacteria	Enterobacter cloacae dissolvens SDM
2563366757	Bacteria	Enterobacter cloacae EC_38VIM1
2713897083	Bacteria	Enterobacter cloacae Ecl1
2602041561	Bacteria	Enterobacter cloacae ECNIH1
2585427623	Bacteria	Enterobacter cloacae ECNIH2
2600254962	Bacteria	Enterobacter cloacae ECNIH3
2636415562	Bacteria	Enterobacter cloacae ECNIH4
2636415768	Bacteria	Enterobacter cloacae ECNIH5
2506520035	Bacteria	Enterobacter cloacae EcWSU1
2690315794	Bacteria	Enterobacter cloacae G6809
2627853930	Bacteria	Enterobacter cloacae GGT036
2751185949	Bacteria	Enterobacter cloacae GN02141
2751185915	Bacteria	Enterobacter cloacae GN02208
2751185931	Bacteria	Enterobacter cloacae GN02283
2751185948	Bacteria	Enterobacter cloacae GN02440
2751185922	Bacteria	Enterobacter cloacae GN02468
2751185941	Bacteria	Enterobacter cloacae GN02548
2751185932	Bacteria	Enterobacter cloacae GN02570
2751185942	Bacteria	Enterobacter cloacae GN02587
2751185925	Bacteria	Enterobacter cloacae GN02692
2751185947	Bacteria	Enterobacter cloacae GN02693
2751185924	Bacteria	Enterobacter cloacae GN03164
2751185928	Bacteria	Enterobacter cloacae GN03842
2751185918	Bacteria	Enterobacter cloacae GN04363
2751185930	Bacteria	Enterobacter cloacae GN04787
2751185929	Bacteria	Enterobacter cloacae GN04826
2751185933	Bacteria	Enterobacter cloacae GN05526
2751185919	Bacteria	Enterobacter cloacae GN05729
2751185920	Bacteria	Enterobacter cloacae GN05753
2751185921	Bacteria	Enterobacter cloacae GN06232
2627853726	Bacteria	Enterobacter cloacae GN6
2526164739	Bacteria	Enterobacter cloacae Hanford
2718217835	Bacteria	Enterobacter cloacae Hoffmann cluster III DSM 14563
2728369402	Bacteria	Enterobacter cloacae Hoffmann cluster IV DSM 16690
2517093018	Bacteria	Enterobacter cloacae IIT-BT 08
2619619144	Bacteria	Enterobacter cloacae ISC8
2540341225	Bacteria	Enterobacter cloacae JD6301
2540341226	Bacteria	Enterobacter cloacae JD8715
2744054913	Bacteria	Enterobacter cloacae KCJK1725
2744054907	Bacteria	Enterobacter cloacae KCKJ1735
2636415801	Bacteria	Enterobacter cloacae LB2
2648501745	Bacteria	Enterobacter cloacae LB3
2690315750	Bacteria	Enterobacter cloacae Marseille
2675903460	Bacteria	Enterobacter cloacae MBRL1077
2576861722	Bacteria	Enterobacter cloacae MGH 53
2576861711	Bacteria	Enterobacter cloacae MGH 54
2681813203	Bacteria	Enterobacter cloacae MNCRE12
2663763175	Bacteria	Enterobacter cloacae MNCRE14
2657245401	Bacteria	Enterobacter cloacae MNCRE15
2660238536	Bacteria	Enterobacter cloacae MNCRE16
2667528073	Bacteria	Enterobacter cloacae MNCRE17
2663763164	Bacteria	Enterobacter cloacae MNCRE18
2660238213	Bacteria	Enterobacter cloacae MNCRE19
2700989498	Bacteria	Enterobacter cloacae MNCRE20
2660238069	Bacteria	Enterobacter cloacae MNCRE23
2663763503	Bacteria	Enterobacter cloacae MNCRE25
2693429525	Bacteria	Enterobacter cloacae MNCRE28
2663763391	Bacteria	Enterobacter cloacae MNCRE29
2700989505	Bacteria	Enterobacter cloacae MNCRE3
2667527746	Bacteria	Enterobacter cloacae MNCRE30
2660238592	Bacteria	Enterobacter cloacae MNCRE35
2690316027	Bacteria	Enterobacter cloacae MNCRE36
2700989499	Bacteria	Enterobacter cloacae MNCRE37
2700989500	Bacteria	Enterobacter cloacae MNCRE38
2663762639	Bacteria	Enterobacter cloacae MNCRE39
2671180590	Bacteria	Enterobacter cloacae MNCRE4
2657245036	Bacteria	Enterobacter cloacae MNCRE41
2660238602	Bacteria	Enterobacter cloacae MNCRE42
2660238286	Bacteria	Enterobacter cloacae MNCRE48
2663763403	Bacteria	Enterobacter cloacae MNCRE51
2660238535	Bacteria	Enterobacter cloacae MNCRE52
2660237954	Bacteria	Enterobacter cloacae MNCRE55
2663762955	Bacteria	Enterobacter cloacae MNCRE56
2671180447	Bacteria	Enterobacter cloacae MNCRE57
2700989497	Bacteria	Enterobacter cloacae MNCRE6
2663763311	Bacteria	Enterobacter cloacae MNCRE7
2690316054	Bacteria	Enterobacter cloacae MNCRE71
2675903546	Bacteria	Enterobacter cloacae MNCRE79
2671180661	Bacteria	Enterobacter cloacae MNCRE8
2700989529	Bacteria	Enterobacter cloacae MNCRE81
2660238562	Bacteria	Enterobacter cloacae MNCRE83
2660238670	Bacteria	Enterobacter cloacae MNCRE84
2703719350	Bacteria	Enterobacter cloacae MNCRE85
2660238611	Bacteria	Enterobacter cloacae MNCRE86
2700989506	Bacteria	Enterobacter cloacae MNCRE9
2690315762	Bacteria	Enterobacter cloacae MRSN17626
2648501199	Bacteria	Enterobacter cloacae MRY13-0312
2681812869	Bacteria	Enterobacter cloacae NFPP41
2687453444	Bacteria	Enterobacter cloacae NH52
2700989490	Bacteria	Enterobacter cloacae OLC-1682
2671180412	Bacteria	Enterobacter cloacae OLC-1683
2558860275	Bacteria	Enterobacter cloacae P101
2571042815	Bacteria	Enterobacter cloacae S611
2751185923	Bacteria	Enterobacter cloacae SMART_269
2751185950	Bacteria	Enterobacter cloacae SMART_454
2751185914	Bacteria	Enterobacter cloacae SMART_763
2751185934	Bacteria	Enterobacter cloacae SMART_930
2576861576	Bacteria	Enterobacter cloacae UCI 23
2571042643	Bacteria	Enterobacter cloacae UCI 24
2582580908	Bacteria	Enterobacter cloacae UCI 29
2576861647	Bacteria	Enterobacter cloacae UCI 30
2576861596	Bacteria	Enterobacter cloacae UCI 35
2571042706	Bacteria	Enterobacter cloacae UCI 36
2568526524	Bacteria	Enterobacter cloacae UCI 39
2576861188	Bacteria	Enterobacter cloacae UCI 49
2576861634	Bacteria	Enterobacter cloacae UCI 50
2660238357	Bacteria	Enterobacter cloacae UCI85
2571042020	Bacteria	Enterobacter cloacae UCICRE 11
2576861517	Bacteria	Enterobacter cloacae UCICRE 12
2571042794	Bacteria	Enterobacter cloacae UCICRE 3
2568526497	Bacteria	Enterobacter cloacae UCICRE 5
2571042713	Bacteria	Enterobacter cloacae UCICRE 9
2636415779	Bacteria	Enterobacter cloacae UW5
651324029	Bacteria	Enterobacter hormaechei ATCC 49162
2718218197	Bacteria	Enterobacter hormaechei CAV1176
2718217998	Bacteria	Enterobacter hormaechei hormaechei 34983
2639762822	Bacteria	Enterobacter hormaechei MRSN 11248
2728369348	Bacteria	Enterobacter hormaechei oharae 34399
2728369351	Bacteria	Enterobacter hormaechei oharae 34978
2648501434	Bacteria	Enterobacter hormaechei oharae CCBH10892
2671180246	Bacteria	Enterobacter hormaechei oharae CIDEIMsCOL12
2711768192	Bacteria	Enterobacter hormaechei oharae CIDEIMsCOL17
2671180798	Bacteria	Enterobacter hormaechei oharae CIDEIMsCOL2
2711768194	Bacteria	Enterobacter hormaechei oharae CIDEIMsCOL20
2721755540	Bacteria	Enterobacter hormaechei oharae DSM 16687
2639763135	Bacteria	Enterobacter hormaechei oharae MRSN 11489
2728369358	Bacteria	Enterobacter hormaechei steigerwaltii 34977
2718218462	Bacteria	Enterobacter hormaechei steigerwaltii 34998
2711768189	Bacteria	Enterobacter hormaechei steigerwaltii CIDEIMsCOL11
2711768190	Bacteria	Enterobacter hormaechei steigerwaltii CIDEIMsCOL13
2671180982	Bacteria	Enterobacter hormaechei steigerwaltii CIDEIMsCOL14
2711768191	Bacteria	Enterobacter hormaechei steigerwaltii CIDEIMsCOL15
2671180392	Bacteria	Enterobacter hormaechei steigerwaltii CIDEIMsCOL16
2711768193	Bacteria	Enterobacter hormaechei steigerwaltii CIDEIMsCOL18
2698536515	Bacteria	Enterobacter hormaechei steigerwaltii CIDEIMsCOL19
2671181086	Bacteria	Enterobacter hormaechei steigerwaltii CIDEIMsCOL3
2711768185	Bacteria	Enterobacter hormaechei steigerwaltii CIDEIMsCOL6
2684622671	Bacteria	Enterobacter hormaechei steigerwaltii CIDEIMsCOL7
2711768186	Bacteria	Enterobacter hormaechei steigerwaltii CIDEIMsCOL8
2721755484	Bacteria	Enterobacter hormaechei steigerwaltii DSM 16691
2551306531	Bacteria	Enterobacter hormaechei YT2
2551306516	Bacteria	Enterobacter hormaechei YT3
2681812896	Bacteria	Enterobacter kobei ATCC BAA-260
2721755753	Bacteria	Enterobacter kobei DSM 13645
2698536371	Bacteria	Enterobacter kobei ST434:953099839
2698536479	Bacteria	Enterobacter kobei ST54:941713674
2684623121	Bacteria	Enterobacter lignolyticus G5
649633041	Bacteria	Enterobacter lignolyticus SCF1
2636415825	Bacteria	Enterobacter ludwigii AOUC-8/14
2636415448	Bacteria	Enterobacter ludwigii EN-119
2718218030	Bacteria	Enterobacter ludwigii EN-119
2698536338	Bacteria	Enterobacter ludwigii EnVs2
2713896945	Bacteria	Enterobacter ludwigii EnVs6
2695420776	Bacteria	Enterobacter ludwigii LecVs2
2547132115	Bacteria	Enterobacter massiliensis JC163
2579778954	Bacteria	Enterobacter mori 5-4
2547132296	Bacteria	Enterobacter mori LMG 25706
2667528008	Bacteria	Enterobacter sp. 50588862
2667528042	Bacteria	Enterobacter sp. 50793107
2693429758	Bacteria	Enterobacter sp. 50858885
640427113	Bacteria	Enterobacter sp. 638
2751185913	Bacteria	Enterobacter sp. 940_PEND
2519899623	Bacteria	Enterobacter sp. Ag1
2551306537	Bacteria	Enterobacter sp. B509
2571042878	Bacteria	Enterobacter sp. BIDMC 26
2579779138	Bacteria	Enterobacter sp. BIDMC 27
2582580856	Bacteria	Enterobacter sp. BIDMC 28
2571042233	Bacteria	Enterobacter sp. BIDMC 29
2579778610	Bacteria	Enterobacter sp. BIDMC 30
2675903480	Bacteria	Enterobacter sp. BIDMC109
2663763288	Bacteria	Enterobacter sp. BIDMC87
2663763139	Bacteria	Enterobacter sp. BIDMC92
2660237975	Bacteria	Enterobacter sp. BIDMC93
2657245418	Bacteria	Enterobacter sp. BIDMC94
2671181165	Bacteria	Enterobacter sp. BIDMC99
2630968458	Bacteria	Enterobacter sp. Bisph1
2648501887	Bacteria	Enterobacter sp. Bisph2
2579778684	Bacteria	Enterobacter sp. BWH 27
2571042202	Bacteria	Enterobacter sp. BWH 37
2568526445	Bacteria	Enterobacter sp. BWH 39
2663763300	Bacteria	Enterobacter sp. BWH52
2671180845	Bacteria	Enterobacter sp. BWH63
2545824507	Bacteria	Enterobacter sp. CC120223-11
2568526609	Bacteria	Enterobacter sp. DC1
2571042839	Bacteria	Enterobacter sp. DC3
2576861597	Bacteria	Enterobacter sp. DC4
2588254092	Bacteria	Enterobacter sp. EGD-HP1
2627853705	Bacteria	Enterobacter sp. FB
2687453315	Bacteria	Enterobacter sp. FY-07
2751185940	Bacteria	Enterobacter sp. GN02600
2751185917	Bacteria	Enterobacter sp. HK169
2657245442	Bacteria	Enterobacter sp. K66-74
2608642189	Bacteria	Enterobacter sp. KPR-6
2751185946	Bacteria	Enterobacter sp. ku-bf2
2571042532	Bacteria	Enterobacter sp. MGH 1
2568526694	Bacteria	Enterobacter sp. MGH 10
2568526642	Bacteria	Enterobacter sp. MGH 11
2568526436	Bacteria	Enterobacter sp. MGH 12
2582580857	Bacteria	Enterobacter sp. MGH 14
2571042753	Bacteria	Enterobacter sp. MGH 15
2579778930	Bacteria	Enterobacter sp. MGH 16
2571042784	Bacteria	Enterobacter sp. MGH 2
2579779139	Bacteria	Enterobacter sp. MGH 22
2568526066	Bacteria	Enterobacter sp. MGH 23
2571042188	Bacteria	Enterobacter sp. MGH 24
2571042055	Bacteria	Enterobacter sp. MGH 25
2571042556	Bacteria	Enterobacter sp. MGH 26
2576861512	Bacteria	Enterobacter sp. MGH 3
2579778694	Bacteria	Enterobacter sp. MGH 33
2576861515	Bacteria	Enterobacter sp. MGH 37
2576861510	Bacteria	Enterobacter sp. MGH 38
2576861513	Bacteria	Enterobacter sp. MGH 4
2576861511	Bacteria	Enterobacter sp. MGH 5
2571042512	Bacteria	Enterobacter sp. MGH 6
2576861519	Bacteria	Enterobacter sp. MGH 7
2576861263	Bacteria	Enterobacter sp. MGH 8
2576861516	Bacteria	Enterobacter sp. MGH 9
2657245537	Bacteria	Enterobacter sp. MGH120
2663762836	Bacteria	Enterobacter sp. MGH128
2660237976	Bacteria	Enterobacter sp. MGH85
2663763399	Bacteria	Enterobacter sp. MGH86
2547132416	Bacteria	Enterobacter sp. MR1
2600255257	Bacteria	Enterobacter sp. NFIX03
2600255311	Bacteria	Enterobacter sp. NFIX04
2600255310	Bacteria	Enterobacter sp. NFIX06
2600255256	Bacteria	Enterobacter sp. NFIX08
2602042046	Bacteria	Enterobacter sp. NFIX09
2602042066	Bacteria	Enterobacter sp. NFIX45
2602042067	Bacteria	Enterobacter sp. NFIX58
2602042047	Bacteria	Enterobacter sp. NFIX59
2609459761	Bacteria	Enterobacter sp. NFR05
2687453587	Bacteria	Enterobacter sp. ODB01
2690315661	Bacteria	Enterobacter sp. PDC34
2561511199	Bacteria	Enterobacter sp. R4-368
2744054526	Bacteria	Enterobacter sp. SENG-6
2531839310	Bacteria	Enterobacter sp. SST3
2703718679	Bacteria	Enterobacter sp. ST121:950178628
2585428027	Bacteria	Enterobacter sp. T1-1
2617271331	Bacteria	Enterobacter sp. UCD-UG_FMILLET
2526164565	Bacteria	Enterobacter sp. ZOR0014
2690315786	Bacteria	Enterobacter timonensis MT20
2718217756	Bacteria	Enterobacter xiangfangensis LMG 27195
2731957865	Bacteria	Enterobacter xiangfangensis NS19
2681813059	Bacteria	Enterobacter xiangfangensis NS24
2731957866	Bacteria	Enterobacter xiangfangensis NS28
2731957867	Bacteria	Enterobacter xiangfangensis NS29
2731957868	Bacteria	Enterobacter xiangfangensis NS371
2731957869	Bacteria	Enterobacter xiangfangensis NS49
2731957870	Bacteria	Enterobacter xiangfangensis NS57
2731957871	Bacteria	Enterobacter xiangfangensis NS64
2731957872	Bacteria	Enterobacter xiangfangensis NS75
2731957873	Bacteria	Enterobacter xiangfangensis NS80
2744054660	Bacteria	Enterobacter xiangfangensis RDT3
2675903403	Bacteria	Enterobacter xiangfangensis RSA8
2562617162	Bacteria	Enterobacteriaceae bacterium 9_2_54FAA
2648501357	Bacteria	Enterobacteriaceae bacterium ATCC 29904
2619619259	Bacteria	Enterobacteriaceae bacterium B14
2507262057	Bacteria	Enterobacteriaceae bacterium FGI 57
2585427697	Bacteria	Enterobacteriaceae bacterium LSJC7
2703719195	Bacteria	Enterobacteriaceae sp. JKS000233
2703719188	Bacteria	Enterobacteriaceae sp. JKS000234
2667528172	Bacteria	Enterobacteriaceae sp. NFIX31
2687453637	Bacteria	Enterobacteriaceae symbiont DEMHIR of Maconellicoccus hirsutus
2687453369	Bacteria	Enterobacteriaceae symbiont GEFVIR of Ferrisia virgata
2687453602	Bacteria	Enterobacteriaceae symbiont HETPER of Trionymus perrisii
2690315705	Bacteria	Enterobacteriaceae symbiont MEPMAR of Paracoccus marginatus
2545824658	Bacteria	Enterococcus asini ATCC 700915
2558860909	Bacteria	Enterococcus asini ATCC 700915
2541047449	Bacteria	Enterococcus avium ATCC 14025
2545824652	Bacteria	Enterococcus avium ATCC 14025
2545824664	Bacteria	Enterococcus caccae ATCC BAA-1240
2558860917	Bacteria	Enterococcus caccae ATCC BAA-1240
2681813000	Bacteria	Enterococcus canis NBRC 100695
2541047578	Bacteria	Enterococcus casseliflavus 14-MB-W-14
2706794583	Bacteria	Enterococcus casseliflavus 1a6A
2706794582	Bacteria	Enterococcus casseliflavus 3h10B
651324030	Bacteria	Enterococcus casseliflavus ATCC 12755
647533127	Bacteria	Enterococcus casseliflavus EC10
2540341159	Bacteria	Enterococcus casseliflavus EC20
647533129	Bacteria	Enterococcus casseliflavus EC30
2731957559	Bacteria	Enterococcus casseliflavus NBRC 100478
2651870318	Bacteria	Enterococcus casseliflavus NLAE-zl-C414
2623620479	Bacteria	Enterococcus casseliflavus NLAE-zl-G268
2630968331	Bacteria	Enterococcus cecorum 1710s23
2627853733	Bacteria	Enterococcus cecorum 1711s24
2630968831	Bacteria	Enterococcus cecorum BB-66
2636415755	Bacteria	Enterococcus cecorum CB-32
2687453426	Bacteria	Enterococcus cecorum CE1
2687453439	Bacteria	Enterococcus cecorum CE2
2684623089	Bacteria	Enterococcus cecorum CE3
2627853913	Bacteria	Enterococcus cecorum CL-1
2645727613	Bacteria	Enterococcus cecorum D-104
2515154031	Bacteria	Enterococcus cecorum DSM 20682
2541047997	Bacteria	Enterococcus cecorum DSM 20682
2558860907	Bacteria	Enterococcus cecorum DSM 20682
2634166419	Bacteria	Enterococcus cecorum G-29
2706795003	Bacteria	Enterococcus cecorum JGI 000170CP_E01 (unscreened)
2687453438	Bacteria	Enterococcus cecorum SA1
2684623225	Bacteria	Enterococcus cecorum SA2
2684623090	Bacteria	Enterococcus cecorum SA3
2515154086	Bacteria	Enterococcus columbae DSM 7374
2541047448	Bacteria	Enterococcus columbae DSM 7374
2541047998	Bacteria	Enterococcus columbae DSM 7374
2541047447	Bacteria	Enterococcus dispar ATCC 51266
2545824666	Bacteria	Enterococcus dispar ATCC 51266
2541047446	Bacteria	Enterococcus durans ATCC 6056
2545824655	Bacteria	Enterococcus durans ATCC 6056
2537562025	Bacteria	Enterococcus durans FB129-CNAB-4
2565956832	Bacteria	Enterococcus durans IPLA 655
2654588038	Bacteria	Enterococcus durans KLDS6.0930
2651869700	Bacteria	Enterococcus durans KLDS6.0933
2731957564	Bacteria	Enterococcus durans NBRC 100479
2565956745	Bacteria	Enterococcus faecalis 'C 19315 led 1b pp (SCV)'
2541047587	Bacteria	Enterococcus faecalis 02-MB-BW-10
2541047589	Bacteria	Enterococcus faecalis 02-MB-P-10
2541047582	Bacteria	Enterococcus faecalis 06-MB-DW-09
2541047583	Bacteria	Enterococcus faecalis 06-MB-S-04
2541047584	Bacteria	Enterococcus faecalis 06-MB-S-10
2636415836	Bacteria	Enterococcus faecalis 1
2571042241	Bacteria	Enterococcus faecalis 10244
2636415556	Bacteria	Enterococcus faecalis 12
2558860945	Bacteria	Enterococcus faecalis 12030
2546825518	Bacteria	Enterococcus faecalis 12030 (ENT15)
2558860746	Bacteria	Enterococcus faecalis 12107
2541047577	Bacteria	Enterococcus faecalis 13-SD-W-01
2565956764	Bacteria	Enterococcus faecalis 1448E03
2636415900	Bacteria	Enterococcus faecalis 17
2634166481	Bacteria	Enterococcus faecalis 18
2565956739	Bacteria	Enterococcus faecalis 182970
2639762742	Bacteria	Enterococcus faecalis 19
2565956738	Bacteria	Enterococcus faecalis 19116
2541047588	Bacteria	Enterococcus faecalis 20-SD-BW-06
2541047576	Bacteria	Enterococcus faecalis 20-SD-BW-08
2541047575	Bacteria	Enterococcus faecalis 20.SD.W.06
2565956737	Bacteria	Enterococcus faecalis 2630V05
2565956767	Bacteria	Enterococcus faecalis 2924
2630968741	Bacteria	Enterococcus faecalis 32
2546825510	Bacteria	Enterococcus faecalis 3803 (ENT6)
2558860946	Bacteria	Enterococcus faecalis 39-5
2546825517	Bacteria	Enterococcus faecalis 402/96 (ENT14)
2546825514	Bacteria	Enterococcus faecalis 5 (ENT10)
2558860752	Bacteria	Enterococcus faecalis 5952
2519103119	Bacteria	Enterococcus faecalis 599
2558860947	Bacteria	Enterococcus faecalis 599951
650377929	Bacteria	Enterococcus faecalis 62
2565956507	Bacteria	Enterococcus faecalis 68A
2565956736	Bacteria	Enterococcus faecalis 7330082-2
2565956735	Bacteria	Enterococcus faecalis 7330112-3
2565956765	Bacteria	Enterococcus faecalis 7330245-2
2565956734	Bacteria	Enterococcus faecalis 7330257-1
2565956733	Bacteria	Enterococcus faecalis 7330259-5
2565956732	Bacteria	Enterococcus faecalis 7330948-5
2565956751	Bacteria	Enterococcus faecalis 7430275-3
2565956747	Bacteria	Enterococcus faecalis 7430315-3
2565956766	Bacteria	Enterococcus faecalis 7430416-3
2565956746	Bacteria	Enterococcus faecalis 7430821-4
2558860948	Bacteria	Enterococcus faecalis 79-3
2576861524	Bacteria	Enterococcus faecalis 918
2558860949	Bacteria	Enterococcus faecalis A-2-1
2558860950	Bacteria	Enterococcus faecalis A-3-1
2546825511	Bacteria	Enterococcus faecalis AB 5093-231 (ENT7)
2546825508	Bacteria	Enterococcus faecalis AK-EF 29 (ENT4)
2546825509	Bacteria	Enterococcus faecalis AK-EF 92 (ENT5)
2718218019	Bacteria	Enterococcus faecalis AMB05
2681813361	Bacteria	Enterococcus faecalis ANL2
647533130	Bacteria	Enterococcus faecalis AR01/DG
2558860951	Bacteria	Enterococcus faecalis ATCC 10100
2558860282	Bacteria	Enterococcus faecalis ATCC 19433
2558860759	Bacteria	Enterococcus faecalis ATCC 27275
2558860756	Bacteria	Enterococcus faecalis ATCC 27959
2546825512	Bacteria	Enterococcus faecalis ATCC 27959 (ENT8)
643886004	Bacteria	Enterococcus faecalis ATCC 29200
2563367062	Bacteria	Enterococcus faecalis ATCC 29200
2563366777	Bacteria	Enterococcus faecalis ATCC 35038
647533131	Bacteria	Enterococcus faecalis ATCC 4200
2636415664	Bacteria	Enterococcus faecalis ATCC 51299
2563366778	Bacteria	Enterococcus faecalis ATCC 6055
2576861553	Bacteria	Enterococcus faecalis AZ19
2563366779	Bacteria	Enterococcus faecalis B-4-111
2558860673	Bacteria	Enterococcus faecalis B1005
2558860681	Bacteria	Enterococcus faecalis B1138
2558860680	Bacteria	Enterococcus faecalis B1249
2565956752	Bacteria	Enterococcus faecalis B1290
2565956750	Bacteria	Enterococcus faecalis B1327
2565956748	Bacteria	Enterococcus faecalis B1376
2565956749	Bacteria	Enterococcus faecalis B1385
2558860642	Bacteria	Enterococcus faecalis B1441
2558860641	Bacteria	Enterococcus faecalis B1505
2558860643	Bacteria	Enterococcus faecalis B1532
2565956744	Bacteria	Enterococcus faecalis B15725
2558860644	Bacteria	Enterococcus faecalis B1586
2558860646	Bacteria	Enterococcus faecalis B1618
2558860645	Bacteria	Enterococcus faecalis B1623
2565956743	Bacteria	Enterococcus faecalis B16457
2558860647	Bacteria	Enterococcus faecalis B1678
2558860648	Bacteria	Enterococcus faecalis B1696
2558860649	Bacteria	Enterococcus faecalis B1719
2558860653	Bacteria	Enterococcus faecalis B1734
2558860650	Bacteria	Enterococcus faecalis B1843
2558860679	Bacteria	Enterococcus faecalis B1851
2558860652	Bacteria	Enterococcus faecalis B1874
2558860678	Bacteria	Enterococcus faecalis B1921
2558860682	Bacteria	Enterococcus faecalis B1933
2558860683	Bacteria	Enterococcus faecalis B2202
2558860651	Bacteria	Enterococcus faecalis B2207
2558860684	Bacteria	Enterococcus faecalis B2211
2558860654	Bacteria	Enterococcus faecalis B2255
2558860685	Bacteria	Enterococcus faecalis B2277
2558860656	Bacteria	Enterococcus faecalis B2391
2558860655	Bacteria	Enterococcus faecalis B2488
2558860657	Bacteria	Enterococcus faecalis B2535
2558860658	Bacteria	Enterococcus faecalis B2557
2558860661	Bacteria	Enterococcus faecalis B2593
2558860686	Bacteria	Enterococcus faecalis B2670
2558860687	Bacteria	Enterococcus faecalis B2685
2558860688	Bacteria	Enterococcus faecalis B2687
2558860690	Bacteria	Enterococcus faecalis B2802
2558860689	Bacteria	Enterococcus faecalis B2813
2568526633	Bacteria	Enterococcus faecalis B284
2558860691	Bacteria	Enterococcus faecalis B2864
2558860695	Bacteria	Enterococcus faecalis B2867
2576861644	Bacteria	Enterococcus faecalis B287
2574179910	Bacteria	Enterococcus faecalis B289
2576861649	Bacteria	Enterococcus faecalis B291
2576861617	Bacteria	Enterococcus faecalis B292
2576861631	Bacteria	Enterococcus faecalis B293
2576861115	Bacteria	Enterococcus faecalis B294
2558860694	Bacteria	Enterococcus faecalis B2949
2576861609	Bacteria	Enterococcus faecalis B301
2576861583	Bacteria	Enterococcus faecalis B302
2558860663	Bacteria	Enterococcus faecalis B3031
2558860662	Bacteria	Enterococcus faecalis B3042
2558860660	Bacteria	Enterococcus faecalis B3053
2558860693	Bacteria	Enterococcus faecalis B3119
2571042098	Bacteria	Enterococcus faecalis B312
2558860659	Bacteria	Enterococcus faecalis B3126
2576861640	Bacteria	Enterococcus faecalis B316
2576861613	Bacteria	Enterococcus faecalis B318
2576861604	Bacteria	Enterococcus faecalis B319
2563367069	Bacteria	Enterococcus faecalis B3196
2576861608	Bacteria	Enterococcus faecalis B320
2576861614	Bacteria	Enterococcus faecalis B321
2576861646	Bacteria	Enterococcus faecalis B324
2574180122	Bacteria	Enterococcus faecalis B327
2558860692	Bacteria	Enterococcus faecalis B3286
2558860700	Bacteria	Enterococcus faecalis B3336
2576861630	Bacteria	Enterococcus faecalis B337
2568526310	Bacteria	Enterococcus faecalis B338
2576861611	Bacteria	Enterococcus faecalis B345
2576861581	Bacteria	Enterococcus faecalis B347
2568526336	Bacteria	Enterococcus faecalis B348
2571042809	Bacteria	Enterococcus faecalis B350
2571042216	Bacteria	Enterococcus faecalis B363
2571042035	Bacteria	Enterococcus faecalis B373
2571042558	Bacteria	Enterococcus faecalis B375
2576861591	Bacteria	Enterococcus faecalis B382
2568526416	Bacteria	Enterococcus faecalis B388
2558860698	Bacteria	Enterococcus faecalis B4008
2558860697	Bacteria	Enterococcus faecalis B4018
2558860699	Bacteria	Enterococcus faecalis B4148
2558860696	Bacteria	Enterococcus faecalis B4163
2558860702	Bacteria	Enterococcus faecalis B4259
2558860703	Bacteria	Enterococcus faecalis B4267
2558860704	Bacteria	Enterococcus faecalis B4270
2558860701	Bacteria	Enterococcus faecalis B4411
2558860708	Bacteria	Enterococcus faecalis B4568
2558860709	Bacteria	Enterococcus faecalis B4638
2558860705	Bacteria	Enterococcus faecalis B4672
2558860706	Bacteria	Enterococcus faecalis B4674
2558860707	Bacteria	Enterococcus faecalis B4969
2558860727	Bacteria	Enterococcus faecalis B5035
2558860710	Bacteria	Enterococcus faecalis B5076
2565956742	Bacteria	Enterococcus faecalis B56765
2558860667	Bacteria	Enterococcus faecalis B594
2563366780	Bacteria	Enterococcus faecalis B653
2565956741	Bacteria	Enterococcus faecalis B69486
2541047585	Bacteria	Enterococcus faecalis B83616-1
2565956740	Bacteria	Enterococcus faecalis B84847
2558860666	Bacteria	Enterococcus faecalis B878
2558860668	Bacteria	Enterococcus faecalis B939
2546825506	Bacteria	Enterococcus faecalis Ba7514 (ENT2)
2546825507	Bacteria	Enterococcus faecalis Ba7517 (ENT3)
2576861654	Bacteria	Enterococcus faecalis BM4539
2576861587	Bacteria	Enterococcus faecalis BM4654
2609460175	Bacteria	Enterococcus faecalis C10B
2565956763	Bacteria	Enterococcus faecalis C19315WT
2574180279	Bacteria	Enterococcus faecalis CBRD01
2703719204	Bacteria	Enterococcus faecalis CG1 (ENFAE)
2558860744	Bacteria	Enterococcus faecalis CH116
2558860741	Bacteria	Enterococcus faecalis CH136
647533132	Bacteria	Enterococcus faecalis CH188
2558860724	Bacteria	Enterococcus faecalis CH19
2558860738	Bacteria	Enterococcus faecalis CH570
2558860729	Bacteria	Enterococcus faecalis Com 2
2558860730	Bacteria	Enterococcus faecalis Com 6
2558860753	Bacteria	Enterococcus faecalis Com1
2563366781	Bacteria	Enterococcus faecalis Com7
2744054896	Bacteria	Enterococcus faecalis CU0714
2546825515	Bacteria	Enterococcus faecalis D1 (ENT11)
2563366782	Bacteria	Enterococcus faecalis D173
2563366783	Bacteria	Enterococcus faecalis D3
2517572131	Bacteria	Enterococcus faecalis D32
647533133	Bacteria	Enterococcus faecalis D6
2541047586	Bacteria	Enterococcus faecalis D811610-10
649989932	Bacteria	Enterococcus faecalis DAPTO 512
649989933	Bacteria	Enterococcus faecalis DAPTO 516
2724679189	Bacteria	Enterococcus faecalis DBH18
2558860276	Bacteria	Enterococcus faecalis DENG1
2636415852	Bacteria	Enterococcus faecalis DORA_14
2546825504	Bacteria	Enterococcus faecalis DQ213/C003-e (ENT12)
2558860757	Bacteria	Enterococcus faecalis DS16
647533134	Bacteria	Enterococcus faecalis DS5, ATCC 14508
2563367063	Bacteria	Enterococcus faecalis E1
2558860353	Bacteria	Enterococcus faecalis E12
647533135	Bacteria	Enterococcus faecalis E1Sol
2563366784	Bacteria	Enterococcus faecalis E99
2585427835	Bacteria	Enterococcus faecalis Efa HS0914
2563367067	Bacteria	Enterococcus faecalis EnGen0334 D1
2519103116	Bacteria	Enterococcus faecalis ERV103
2519103092	Bacteria	Enterococcus faecalis ERV116
2519103118	Bacteria	Enterococcus faecalis ERV129
2519103117	Bacteria	Enterococcus faecalis ERV25
2519103091	Bacteria	Enterococcus faecalis ERV31
2519103090	Bacteria	Enterococcus faecalis ERV37
2519103137	Bacteria	Enterococcus faecalis ERV41
2519103138	Bacteria	Enterococcus faecalis ERV62
2519103135	Bacteria	Enterococcus faecalis ERV63
2519103136	Bacteria	Enterococcus faecalis ERV65
2519103141	Bacteria	Enterococcus faecalis ERV68
2519103142	Bacteria	Enterococcus faecalis ERV72
2519103139	Bacteria	Enterococcus faecalis ERV73
2519103140	Bacteria	Enterococcus faecalis ERV81
2519103133	Bacteria	Enterococcus faecalis ERV85
2519103134	Bacteria	Enterococcus faecalis ERV93
2541047581	Bacteria	Enterococcus faecalis F01966
2563367066	Bacteria	Enterococcus faecalis F1
2558860719	Bacteria	Enterococcus faecalis FA2-2
2576861586	Bacteria	Enterococcus faecalis FL2
2563366785	Bacteria	Enterococcus faecalis Fly 2
647533136	Bacteria	Enterococcus faecalis Fly1
2576861619	Bacteria	Enterococcus faecalis GA2
2576861109	Bacteria	Enterococcus faecalis GAN13
2546825516	Bacteria	Enterococcus faecalis HC 24 (ENT13)
2558860665	Bacteria	Enterococcus faecalis HEF39
643886073	Bacteria	Enterococcus faecalis HH22
2563367070	Bacteria	Enterococcus faecalis HH22
647533137	Bacteria	Enterococcus faecalis HIP11704
647533138	Bacteria	Enterococcus faecalis JH1
2571042601	Bacteria	Enterococcus faecalis JH2-2
2706794566	Bacteria	Enterococcus faecalis JH2-2
2721755477	Bacteria	Enterococcus faecalis KB1
2541047580	Bacteria	Enterococcus faecalis KI-6-1-110608-1
2576861637	Bacteria	Enterococcus faecalis KS19
2721755778	Bacteria	Enterococcus faecalis L12
2718218266	Bacteria	Enterococcus faecalis L9
2541047540	Bacteria	Enterococcus faecalis LA3B-2
2684623161	Bacteria	Enterococcus faecalis LD33
2546825513	Bacteria	Enterococcus faecalis LMGT 2333 (ENT9)
2617271272	Bacteria	Enterococcus faecalis LRS29212
2531839659	Bacteria	Enterococcus faecalis M7
2579778793	Bacteria	Enterococcus faecalis MA1
2617271269	Bacteria	Enterococcus faecalis MA2
2576861803	Bacteria	Enterococcus faecalis MB 5259
2576861592	Bacteria	Enterococcus faecalis MD6
2563366786	Bacteria	Enterococcus faecalis Merz151
2563366787	Bacteria	Enterococcus faecalis Merz192
2563366788	Bacteria	Enterococcus faecalis Merz204
2563366789	Bacteria	Enterococcus faecalis Merz89
647533139	Bacteria	Enterococcus faecalis Merz96
2558860740	Bacteria	Enterococcus faecalis MMH594
2627854120	Bacteria	Enterococcus faecalis MMH594
2576861651	Bacteria	Enterococcus faecalis MN16
2576861607	Bacteria	Enterococcus faecalis MTmid9
2576861635	Bacteria	Enterococcus faecalis MTUP9
2731957565	Bacteria	Enterococcus faecalis NBRC 100480
2558860736	Bacteria	Enterococcus faecalis Ned10
2671180922	Bacteria	Enterococcus faecalis NGS-ED-1009
2576861600	Bacteria	Enterococcus faecalis NJ44
2576861624	Bacteria	Enterococcus faecalis NY9
2511231133	Bacteria	Enterococcus faecalis OG1RF, ATCC 47077
2534681818	Bacteria	Enterococcus faecalis OG1X
2671180668	Bacteria	Enterococcus faecalis P8-1
2713896875	Bacteria	Enterococcus faecalis P9-1
2558860750	Bacteria	Enterococcus faecalis Pan7
2513237319	Bacteria	Enterococcus faecalis PC1.1
2576861695	Bacteria	Enterococcus faecalis PF3
2510461065	Bacteria	Enterococcus faecalis Portland, ATCC 29212
2519899746	Bacteria	Enterococcus faecalis Portland, ATCC 29212
2597490101	Bacteria	Enterococcus faecalis Portland, ATCC 29212
2531839109	Bacteria	Enterococcus faecalis R508
647000239	Bacteria	Enterococcus faecalis R712
2558860755	Bacteria	Enterococcus faecalis RC73
2558860758	Bacteria	Enterococcus faecalis RM3817
2558860720	Bacteria	Enterococcus faecalis RM4679
2563366790	Bacteria	Enterococcus faecalis RMC1
2563366791	Bacteria	Enterococcus faecalis RMC5
2563366792	Bacteria	Enterococcus faecalis RMC65
2541047553	Bacteria	Enterococcus faecalis RP2S-4
647000240	Bacteria	Enterococcus faecalis S613
2602041575	Bacteria	Enterococcus faecalis SDVK1A
2558860739	Bacteria	Enterococcus faecalis SF100
2558860742	Bacteria	Enterococcus faecalis SF105
2558860728	Bacteria	Enterococcus faecalis SF1592
2558860723	Bacteria	Enterococcus faecalis SF19
2563366793	Bacteria	Enterococcus faecalis SF21520
2558860749	Bacteria	Enterococcus faecalis SF21521
2558860747	Bacteria	Enterococcus faecalis SF24396
2558860717	Bacteria	Enterococcus faecalis SF24397
2558860715	Bacteria	Enterococcus faecalis SF24413
2558860716	Bacteria	Enterococcus faecalis SF26630
2558860721	Bacteria	Enterococcus faecalis SF28073
2563366794	Bacteria	Enterococcus faecalis SF339
2563366774	Bacteria	Enterococcus faecalis SF350
2558860737	Bacteria	Enterococcus faecalis SF370
2563366775	Bacteria	Enterococcus faecalis SF5039
2563366776	Bacteria	Enterococcus faecalis SF6375
2541047538	Bacteria	Enterococcus faecalis SLO2C-1
2558860718	Bacteria	Enterococcus faecalis SS-6
2563366818	Bacteria	Enterococcus faecalis SS-7
2540341058	Bacteria	Enterococcus faecalis Symbioflor 1
647533140	Bacteria	Enterococcus faecalis T1
2563366795	Bacteria	Enterococcus faecalis T10
647533141	Bacteria	Enterococcus faecalis T11 (Okinawa-C1)
2563366796	Bacteria	Enterococcus faecalis T12
2563367071	Bacteria	Enterococcus faecalis T13
2558860725	Bacteria	Enterococcus faecalis T14
2558860754	Bacteria	Enterococcus faecalis T15
2558860745	Bacteria	Enterococcus faecalis T16
2563367065	Bacteria	Enterococcus faecalis T17
2563366817	Bacteria	Enterococcus faecalis T18
2563366816	Bacteria	Enterococcus faecalis T19
647533142	Bacteria	Enterococcus faecalis T2, Sapporo-603
2563366815	Bacteria	Enterococcus faecalis T20
2558860751	Bacteria	Enterococcus faecalis T21
647533143	Bacteria	Enterococcus faecalis T3, Sapporo-109
2563367068	Bacteria	Enterococcus faecalis T4
2563366814	Bacteria	Enterococcus faecalis T5
2563367064	Bacteria	Enterococcus faecalis T6
2563366813	Bacteria	Enterococcus faecalis T7
647533144	Bacteria	Enterococcus faecalis T8
2563366812	Bacteria	Enterococcus faecalis T9
2563366811	Bacteria	Enterococcus faecalis TR161
2563366810	Bacteria	Enterococcus faecalis TR197
2562617149	Bacteria	Enterococcus faecalis TUSoD Ef11
2537562093	Bacteria	Enterococcus faecalis TX0012
2537561757	Bacteria	Enterococcus faecalis TX0017
2537561758	Bacteria	Enterococcus faecalis TX0027
2537561760	Bacteria	Enterococcus faecalis TX0031
2537561761	Bacteria	Enterococcus faecalis TX0043
649989934	Bacteria	Enterococcus faecalis TX0102
643886065	Bacteria	Enterococcus faecalis TX0104
648276637	Bacteria	Enterococcus faecalis TX0109
2537561754	Bacteria	Enterococcus faecalis TX0309A
2537561755	Bacteria	Enterococcus faecalis TX0309B
2531839258	Bacteria	Enterococcus faecalis TX0312
648276638	Bacteria	Enterococcus faecalis TX0411
649989935	Bacteria	Enterococcus faecalis TX0470
2531839259	Bacteria	Enterococcus faecalis TX0630
649989936	Bacteria	Enterococcus faecalis TX0635
2531839257	Bacteria	Enterococcus faecalis TX0645
648276639	Bacteria	Enterococcus faecalis TX0855
648276640	Bacteria	Enterococcus faecalis TX0860
2531839256	Bacteria	Enterococcus faecalis TX1302
643886064	Bacteria	Enterococcus faecalis TX1322
2531839255	Bacteria	Enterococcus faecalis TX1341
2534681822	Bacteria	Enterococcus faecalis TX1342
2534681821	Bacteria	Enterococcus faecalis TX1346
2534681823	Bacteria	Enterococcus faecalis TX1467
648276641	Bacteria	Enterococcus faecalis TX2134
2529292855	Bacteria	Enterococcus faecalis TX2137
2529292854	Bacteria	Enterococcus faecalis TX2141
2529292857	Bacteria	Enterococcus faecalis TX4000
2529292856	Bacteria	Enterococcus faecalis TX4244
648276642	Bacteria	Enterococcus faecalis TX4248
2546825505	Bacteria	Enterococcus faecalis U 09508/98 (ENT1)
2558860711	Bacteria	Enterococcus faecalis UAA1014
2558860712	Bacteria	Enterococcus faecalis UAA1180
2558860713	Bacteria	Enterococcus faecalis UAA1489
2558860734	Bacteria	Enterococcus faecalis UAA409
2558860733	Bacteria	Enterococcus faecalis UAA702
2558860735	Bacteria	Enterococcus faecalis UAA707
2558860732	Bacteria	Enterococcus faecalis UAA711
2558860664	Bacteria	Enterococcus faecalis UAA769
2558860672	Bacteria	Enterococcus faecalis UAA823
2558860669	Bacteria	Enterococcus faecalis UAA902
2558860671	Bacteria	Enterococcus faecalis UAA903
2558860670	Bacteria	Enterococcus faecalis UAA904
2558860677	Bacteria	Enterococcus faecalis UAA905
2558860676	Bacteria	Enterococcus faecalis UAA906
2558860675	Bacteria	Enterococcus faecalis UAA907
2558860674	Bacteria	Enterococcus faecalis UAA943
2558860714	Bacteria	Enterococcus faecalis UAA948
2541047539	Bacteria	Enterococcus faecalis UP2S-6
637000101	Bacteria	Enterococcus faecalis V583
2541047487	Bacteria	Enterococcus faecalis V583
2545824648	Bacteria	Enterococcus faecalis V583
2558860722	Bacteria	Enterococcus faecalis V587
2541047542	Bacteria	Enterococcus faecalis VC1B-1
2606217756	Bacteria	Enterococcus faecalis VTM1R91
2558860743	Bacteria	Enterococcus faecalis WH245
2558860726	Bacteria	Enterococcus faecalis WH257
2558860731	Bacteria	Enterococcus faecalis WH571
2541047552	Bacteria	Enterococcus faecalis WKS-26-18-2
647533145	Bacteria	Enterococcus faecalis X98, ATCC 27276
2654587649	Bacteria	Enterococcus faecalis XJ05
2558860748	Bacteria	Enterococcus faecalis YI6-1
647533146	Bacteria	Enterococcus faecium 1,141,733
647533147	Bacteria	Enterococcus faecium 1,230,933
647533148	Bacteria	Enterococcus faecium 1,231,408
647533149	Bacteria	Enterococcus faecium 1,231,410
647533150	Bacteria	Enterococcus faecium 1,231,501
647533151	Bacteria	Enterococcus faecium 1,231,502
2576861578	Bacteria	Enterococcus faecium 10/96A
2558860814	Bacteria	Enterococcus faecium 109 A1
2541047579	Bacteria	Enterococcus faecium 13.SD.W.09
2744054858	Bacteria	Enterococcus faecium 17OM39
2728369000	Bacteria	Enterococcus faecium 197806558
2558860813	Bacteria	Enterococcus faecium 2006-70-121
2531839107	Bacteria	Enterococcus faecium 503
2531839106	Bacteria	Enterococcus faecium 504
2531839113	Bacteria	Enterococcus faecium 505
2531839112	Bacteria	Enterococcus faecium 506
2531839111	Bacteria	Enterococcus faecium 509
2531839110	Bacteria	Enterococcus faecium 510
2531839115	Bacteria	Enterococcus faecium 511
2531839114	Bacteria	Enterococcus faecium 513
2519103062	Bacteria	Enterococcus faecium 514
2519103063	Bacteria	Enterococcus faecium 515
2648501118	Bacteria	Enterococcus faecium 58M
2671181005	Bacteria	Enterococcus faecium 64/3
2675903263	Bacteria	Enterococcus faecium 6E6
2630968321	Bacteria	Enterococcus faecium 70-36-8
2636415764	Bacteria	Enterococcus faecium 70-40-11
2630968304	Bacteria	Enterococcus faecium 70-61-3
2630968938	Bacteria	Enterococcus faecium 70-61-7
2627853974	Bacteria	Enterococcus faecium 70-7-8
2630968437	Bacteria	Enterococcus faecium 70-8-2
2558860815	Bacteria	Enterococcus faecium 7230532-1
2558860819	Bacteria	Enterococcus faecium 7330381-1
2558860816	Bacteria	Enterococcus faecium 7330446-2
2558860817	Bacteria	Enterococcus faecium 7330519-3
2558860818	Bacteria	Enterococcus faecium 7330614-1
2558860820	Bacteria	Enterococcus faecium 7330884-2
2558860822	Bacteria	Enterococcus faecium 7430166-3
2558860821	Bacteria	Enterococcus faecium 841V03
2724679037	Bacteria	Enterococcus faecium 87056200
2558860824	Bacteria	Enterococcus faecium 9730219-1
2558860823	Bacteria	Enterococcus faecium 9730357-1
2558860825	Bacteria	Enterococcus faecium 9731349-1
2558860828	Bacteria	Enterococcus faecium 9731352-4
2558860826	Bacteria	Enterococcus faecium 9830091-5
2558860827	Bacteria	Enterococcus faecium 9830512-2
2558860830	Bacteria	Enterococcus faecium 9830565-4
2558860829	Bacteria	Enterococcus faecium 9930238-2
2558860831	Bacteria	Enterococcus faecium 9931110-4
2558860834	Bacteria	Enterococcus faecium A17 Sv1
2648501896	Bacteria	Enterococcus faecium ATCC 51559
2718217898	Bacteria	Enterococcus faecium ATCC 700221
2545824661	Bacteria	Enterococcus faecium ATCC 8459
2558860889	Bacteria	Enterococcus faecium ATCC 8459
2561511174	Bacteria	Enterococcus faecium Aus0004
2554235393	Bacteria	Enterococcus faecium Aus0085
2576861643	Bacteria	Enterococcus faecium BM4538
2519103064	Bacteria	Enterococcus faecium C1904
2548877027	Bacteria	Enterococcus faecium C309
2519103065	Bacteria	Enterococcus faecium C497
2519103066	Bacteria	Enterococcus faecium C621
647533152	Bacteria	Enterococcus faecium C68
2740892438	Bacteria	Enterococcus faecium CICYT-205
647533153	Bacteria	Enterococcus faecium Com12
647533154	Bacteria	Enterococcus faecium Com15
2565956807	Bacteria	Enterococcus faecium CRL1879
2744054968	Bacteria	Enterococcus faecium D344RRF
647000241	Bacteria	Enterococcus faecium D344SRF
638341080	Bacteria	Enterococcus faecium DO
645951856	Bacteria	Enterococcus faecium DO
2558860760	Bacteria	Enterococcus faecium E0045
2558860761	Bacteria	Enterococcus faecium E0120
2558860762	Bacteria	Enterococcus faecium E0164
2558860763	Bacteria	Enterococcus faecium E0269
2558860766	Bacteria	Enterococcus faecium E0333
2558860765	Bacteria	Enterococcus faecium E0679
2558860764	Bacteria	Enterococcus faecium E0680
2558860770	Bacteria	Enterococcus faecium E0688
2718217866	Bacteria	Enterococcus faecium E1
2558860771	Bacteria	Enterococcus faecium E1007
647000242	Bacteria	Enterococcus faecium E1039
2558860769	Bacteria	Enterococcus faecium E1050
647000243	Bacteria	Enterococcus faecium E1071
2558860768	Bacteria	Enterococcus faecium E1133
647000244	Bacteria	Enterococcus faecium E1162
2565956806	Bacteria	Enterococcus faecium E1165
2558860767	Bacteria	Enterococcus faecium E1185
2558860776	Bacteria	Enterococcus faecium E1258
2558860773	Bacteria	Enterococcus faecium E1293
2558860808	Bacteria	Enterococcus faecium E1321
2558860775	Bacteria	Enterococcus faecium E1392
2728369001	Bacteria	Enterococcus faecium E13931
2514752023	Bacteria	Enterococcus faecium E142
2551306684	Bacteria	Enterococcus faecium E155
2558860774	Bacteria	Enterococcus faecium E1552
2558860772	Bacteria	Enterococcus faecium E1573
2558860777	Bacteria	Enterococcus faecium E1574
2558860780	Bacteria	Enterococcus faecium E1575
2558860781	Bacteria	Enterococcus faecium E1576
2558860779	Bacteria	Enterococcus faecium E1578
2558860778	Bacteria	Enterococcus faecium E1590
2558860785	Bacteria	Enterococcus faecium E1604
2627853876	Bacteria	Enterococcus Faecium E161
2558860782	Bacteria	Enterococcus faecium E1613
2558860784	Bacteria	Enterococcus faecium E1620
2558860783	Bacteria	Enterococcus faecium E1622
2558860787	Bacteria	Enterococcus faecium E1623
2558860786	Bacteria	Enterococcus faecium E1626
2558860788	Bacteria	Enterococcus faecium E1627
2558860790	Bacteria	Enterococcus faecium E1630
2558860789	Bacteria	Enterococcus faecium E1634
647000245	Bacteria	Enterococcus faecium E1636
2558860807	Bacteria	Enterococcus faecium E1644
647000246	Bacteria	Enterococcus faecium E1679
2514752022	Bacteria	Enterococcus faecium E172
2558860792	Bacteria	Enterococcus faecium E1731
2558860791	Bacteria	Enterococcus faecium E1861
2558860796	Bacteria	Enterococcus faecium E1904
2558860797	Bacteria	Enterococcus faecium E1972
2558860795	Bacteria	Enterococcus faecium E2039
2558860794	Bacteria	Enterococcus faecium E2071
2558860793	Bacteria	Enterococcus faecium E2134
2558860800	Bacteria	Enterococcus faecium E2297
2558860809	Bacteria	Enterococcus faecium E2369
2558860805	Bacteria	Enterococcus faecium E2560
2558860799	Bacteria	Enterococcus faecium E2620
2558860798	Bacteria	Enterococcus faecium E2883
2558860802	Bacteria	Enterococcus faecium E2966
2558860801	Bacteria	Enterococcus faecium E3083
2627853934	Bacteria	Enterococcus Faecium E31
2558860803	Bacteria	Enterococcus faecium E3346
2558860804	Bacteria	Enterococcus faecium E3548
2687453328	Bacteria	Enterococcus faecium E39
2519103067	Bacteria	Enterococcus faecium E417
2558860806	Bacteria	Enterococcus faecium E4215
2519103068	Bacteria	Enterococcus faecium E422
2514752021	Bacteria	Enterococcus faecium E429
2558860812	Bacteria	Enterococcus faecium E4389
2514752024	Bacteria	Enterococcus faecium E4452
2529292756	Bacteria	Enterococcus faecium E4452
2514752025	Bacteria	Enterococcus faecium E4453
2534681980	Bacteria	Enterococcus faecium E4453
2565956809	Bacteria	Enterococcus faecium E525
2558860811	Bacteria	Enterococcus faecium E6012
2558860810	Bacteria	Enterococcus faecium E6045
2718218145	Bacteria	Enterococcus faecium E745
2558860835	Bacteria	Enterococcus faecium E8sv3
647000247	Bacteria	Enterococcus faecium E980
2684622530	Bacteria	Enterococcus faecium EFE10021
2541047994	Bacteria	Enterococcus faecium Efm_NY2-1
2541047995	Bacteria	Enterococcus faecium Efm_NY2-2
2541047996	Bacteria	Enterococcus faecium Efm_NY2-3
2519103069	Bacteria	Enterococcus faecium ERV1
2519103070	Bacteria	Enterococcus faecium ERV102
2519103071	Bacteria	Enterococcus faecium ERV161
2529293274	Bacteria	Enterococcus faecium ERV165
2529293273	Bacteria	Enterococcus faecium ERV168
2531839076	Bacteria	Enterococcus faecium ERV26
2531839075	Bacteria	Enterococcus faecium ERV38
2529293278	Bacteria	Enterococcus faecium ERV69
2529293277	Bacteria	Enterococcus faecium ERV99
2558860869	Bacteria	Enterococcus faecium F9730129-1
2675903574	Bacteria	Enterococcus faecium FDAARGOS_138
2713896809	Bacteria	Enterococcus faecium GL3
2690316154	Bacteria	Enterococcus faecium GM70
2660238012	Bacteria	Enterococcus faecium GM75
2510065013	Bacteria	Enterococcus faecium GS5791 (mira assembly v1)
2510065014	Bacteria	Enterococcus faecium GS5811 (mira assembly v1)
2510065012	Bacteria	Enterococcus faecium GS5938 (mira assembly v1)
2510461001	Bacteria	Enterococcus faecium GS8019 (mira assembly v1)
2558860832	Bacteria	Enterococcus faecium H17243
2558860833	Bacteria	Enterococcus faecium H17494
2558860838	Bacteria	Enterococcus faecium H17575
2558860868	Bacteria	Enterococcus faecium HF50104
2558860867	Bacteria	Enterococcus faecium HF50105
2558860865	Bacteria	Enterococcus faecium HF50106
2558860873	Bacteria	Enterococcus faecium HF50203
2558860870	Bacteria	Enterococcus faecium HF50204
2558860871	Bacteria	Enterococcus faecium HF50215
2558860837	Bacteria	Enterococcus faecium HM1071
2558860875	Bacteria	Enterococcus faecium HM1072
2558860872	Bacteria	Enterococcus faecium HM1073
2558860836	Bacteria	Enterococcus faecium HM1074
2526164709	Bacteria	Enterococcus faecium Hucker1, NRRL B-2354
2509601043	Bacteria	Enterococcus faecium Hucker1, NRRL B-2354 (Consensus Scaffolds)
2663762980	Bacteria	Enterococcus faecium IQ110
2667527828	Bacteria	Enterococcus faecium IQ23
2718217901	Bacteria	Enterococcus faecium ISMMS_VRE_12
2721755708	Bacteria	Enterococcus faecium ISMMS_VRE_9
2740892490	Bacteria	Enterococcus faecium KACC 15689
2663763213	Bacteria	Enterococcus faecium KACC15700
2660238713	Bacteria	Enterococcus faecium KACC15711
2681813180	Bacteria	Enterococcus faecium KACC15960
2700989530	Bacteria	Enterococcus faecium KACC15962
2657245144	Bacteria	Enterococcus faecium KACC16076
2663763051	Bacteria	Enterococcus faecium KACC16093
2660238552	Bacteria	Enterococcus faecium KACC16097
2660238649	Bacteria	Enterococcus faecium KACC16100
2663763126	Bacteria	Enterococcus faecium KACC16106
2600255027	Bacteria	Enterococcus faecium KH36syn
2627853775	Bacteria	Enterococcus faecium L-3
2627854091	Bacteria	Enterococcus faecium L-X
2541047546	Bacteria	Enterococcus faecium LA4B-2
2548877025	Bacteria	Enterococcus faecium LCT-EF128
2551306458	Bacteria	Enterococcus faecium LCT-EF20
2551306455	Bacteria	Enterococcus faecium LCT-EF258
2551306683	Bacteria	Enterococcus faecium LCT-EF297
2551306682	Bacteria	Enterococcus faecium LCT-EF301
2548877026	Bacteria	Enterococcus faecium LCT-EF90
2728369081	Bacteria	Enterococcus faecium LMG 8148
2698536579	Bacteria	Enterococcus faecium M3K31
2627854280	Bacteria	Enterococcus faecium MRSN 11639
2627853688	Bacteria	Enterococcus faecium MRSN 3418
2636415948	Bacteria	Enterococcus faecium MRSN 4777
2724679113	Bacteria	Enterococcus faecium MRSN33034
2731957566	Bacteria	Enterococcus faecium NBRC 100486
2576861605	Bacteria	Enterococcus faecium NEF1
2541047547	Bacteria	Enterococcus faecium OC2A-1
2529293280	Bacteria	Enterococcus faecium P1123
2529293279	Bacteria	Enterococcus faecium P1137
2531839072	Bacteria	Enterococcus faecium P1139
2531839071	Bacteria	Enterococcus faecium P1140
2534682306	Bacteria	Enterococcus faecium P1190
2531839618	Bacteria	Enterococcus faecium P1986
2541047423	Bacteria	Enterococcus faecium Pat2-1
2541047422	Bacteria	Enterococcus faecium Pat2-2
2541047424	Bacteria	Enterococcus faecium Pat2-3
2558860897	Bacteria	Enterococcus faecium Patient #1-1
2558860896	Bacteria	Enterococcus faecium Patient #1-2
2558860898	Bacteria	Enterococcus faecium Patient #1-3
2558860899	Bacteria	Enterococcus faecium Patient #1-4
2558860901	Bacteria	Enterococcus faecium Patient #1-5
2558860900	Bacteria	Enterococcus faecium Patient #1-6
2558860902	Bacteria	Enterococcus faecium Patient 3-1:
647000238	Bacteria	Enterococcus faecium PC4.1
2534682304	Bacteria	Enterococcus faecium R446
2534682305	Bacteria	Enterococcus faecium R494
2534682302	Bacteria	Enterococcus faecium R496
2534682303	Bacteria	Enterococcus faecium R497
2534682300	Bacteria	Enterococcus faecium R499
2534682301	Bacteria	Enterococcus faecium R501
2728369002	Bacteria	Enterococcus faecium S-1001508
2728369003	Bacteria	Enterococcus faecium S-1402282
2534682308	Bacteria	Enterococcus faecium S447
2558860840	Bacteria	Enterococcus faecium S658-3
2541047548	Bacteria	Enterococcus faecium SB2C-2
2541047549	Bacteria	Enterococcus faecium SD1C-2
2541047550	Bacteria	Enterococcus faecium SD2A-2
2541047551	Bacteria	Enterococcus faecium SD3B-2
2588253766	Bacteria	Enterococcus faecium T110
647533155	Bacteria	Enterococcus faecium TC 6
649989937	Bacteria	Enterococcus faecium TX0082
649989938	Bacteria	Enterococcus faecium TX0133A
649989941	Bacteria	Enterococcus faecium TX0133a01
649989942	Bacteria	Enterococcus faecium TX0133a04
649989939	Bacteria	Enterococcus faecium TX0133B
649989940	Bacteria	Enterococcus faecium TX0133C
643886120	Bacteria	Enterococcus faecium TX1330
2531839108	Bacteria	Enterococcus faecium TX1337RF
2728369004	Bacteria	Enterococcus faecium U-1313438
647000248	Bacteria	Enterococcus faecium U0317
2558860880	Bacteria	Enterococcus faecium UAA1007
2558860881	Bacteria	Enterococcus faecium UAA1019
2558860882	Bacteria	Enterococcus faecium UAA1022
2558860883	Bacteria	Enterococcus faecium UAA1023
2558860886	Bacteria	Enterococcus faecium UAA1024
2558860885	Bacteria	Enterococcus faecium UAA1025
2558860884	Bacteria	Enterococcus faecium UAA1280
2558860887	Bacteria	Enterococcus faecium UAA1433
2558860888	Bacteria	Enterococcus faecium UAA1484
2558860890	Bacteria	Enterococcus faecium UAA210
2558860891	Bacteria	Enterococcus faecium UAA407
2558860892	Bacteria	Enterococcus faecium UAA430
2558860893	Bacteria	Enterococcus faecium UAA431
2558860839	Bacteria	Enterococcus faecium UAA714
2558860841	Bacteria	Enterococcus faecium UAA715
2558860845	Bacteria	Enterococcus faecium UAA716
2558860846	Bacteria	Enterococcus faecium UAA718
2558860843	Bacteria	Enterococcus faecium UAA719
2558860844	Bacteria	Enterococcus faecium UAA720
2558860842	Bacteria	Enterococcus faecium UAA721
2558860850	Bacteria	Enterococcus faecium UAA722
2558860849	Bacteria	Enterococcus faecium UAA723
2558860847	Bacteria	Enterococcus faecium UAA724
2558860848	Bacteria	Enterococcus faecium UAA725
2558860851	Bacteria	Enterococcus faecium UAA825
2558860864	Bacteria	Enterococcus faecium UAA909
2558860863	Bacteria	Enterococcus faecium UAA910
2558860866	Bacteria	Enterococcus faecium UAA911
2558860852	Bacteria	Enterococcus faecium UAA944
2558860876	Bacteria	Enterococcus faecium UAA945
2558860874	Bacteria	Enterococcus faecium UAA946
2558860878	Bacteria	Enterococcus faecium UAA947
2558860894	Bacteria	Enterococcus faecium UAA949
2558860895	Bacteria	Enterococcus faecium UAA950
2558860877	Bacteria	Enterococcus faecium UAA951
2558860879	Bacteria	Enterococcus faecium UAA952
2579778917	Bacteria	Enterococcus faecium UC10237
2554235110	Bacteria	Enterococcus faecium UC7251
2602041617	Bacteria	Enterococcus faecium UC7256
2636416139	Bacteria	Enterococcus faecium UC7265
2648501249	Bacteria	Enterococcus faecium UC7266
2554235111	Bacteria	Enterococcus faecium UC7267
2574180295	Bacteria	Enterococcus faecium UC8668
2571042629	Bacteria	Enterococcus faecium UC8733
2687453322	Bacteria	Enterococcus faecium UW7606x64/3 TC1
2687453318	Bacteria	Enterococcus faecium UW8175
2534682309	Bacteria	Enterococcus faecium V689
2558860853	Bacteria	Enterococcus faecium VAN 219
2558860854	Bacteria	Enterococcus faecium VAN 222
2563366809	Bacteria	Enterococcus faecium VAN 327
2558860855	Bacteria	Enterococcus faecium VAN 332
2558860859	Bacteria	Enterococcus faecium VAN 335
2558860858	Bacteria	Enterococcus faecium VAN 342
2558860857	Bacteria	Enterococcus faecium VAN 345
2563366808	Bacteria	Enterococcus faecium VAN 476
2558860860	Bacteria	Enterococcus faecium VRE 108
2558860856	Bacteria	Enterococcus faecium VRE 110
2558860861	Bacteria	Enterococcus faecium VRE 13
2558860862	Bacteria	Enterococcus faecium VRE 84
2728369005	Bacteria	Enterococcus faecium VRE-1300518
2684622635	Bacteria	Enterococcus faecium VRE-1300578
2728369006	Bacteria	Enterococcus faecium VRE-1300899
2728369007	Bacteria	Enterococcus faecium VRE-1300900
2728369008	Bacteria	Enterococcus faecium VRE-1300911
2728369009	Bacteria	Enterococcus faecium VRE-1300937
2728369010	Bacteria	Enterococcus faecium VRE-1400136
2728369011	Bacteria	Enterococcus faecium VRE-1400294
2728369012	Bacteria	Enterococcus faecium VRE-1400325
2728369013	Bacteria	Enterococcus faecium VRE-1400373
2728369014	Bacteria	Enterococcus faecium VRE-1400408
2728369015	Bacteria	Enterococcus faecium VRE-1400413
2728369016	Bacteria	Enterococcus faecium VRE-1401098
2675903533	Bacteria	Enterococcus faecium VRE-1401318
2728369017	Bacteria	Enterococcus faecium VRE-1401338
2675903350	Bacteria	Enterococcus faecium VRE-1401379
2728369018	Bacteria	Enterococcus faecium VRE-1401859
2684622636	Bacteria	Enterococcus faecium VRE-1401878
2684622637	Bacteria	Enterococcus faecium VRE-1401988
2684622638	Bacteria	Enterococcus faecium VRE-1402006
2728369019	Bacteria	Enterococcus faecium VRE-1402215
2728369020	Bacteria	Enterococcus faecium VRE-1402237
2728369021	Bacteria	Enterococcus faecium VRE-1402253
2675903549	Bacteria	Enterococcus faecium VRE-1402258
2684622639	Bacteria	Enterococcus faecium VRE-1402259
2728369022	Bacteria	Enterococcus faecium VRE-1402435
2728369023	Bacteria	Enterococcus faecium VRE-1402513
2728369024	Bacteria	Enterococcus faecium VRE-1402563
2728369025	Bacteria	Enterococcus faecium VRE-1402601
2728369026	Bacteria	Enterococcus faecium VRE-1402673
2728369027	Bacteria	Enterococcus faecium VRE-1402991
2728369028	Bacteria	Enterococcus faecium VRE-1403299
2728369029	Bacteria	Enterococcus faecium VRE-1403355
2675903637	Bacteria	Enterococcus faecium VRE-1403540
2728369030	Bacteria	Enterococcus faecium VRE-1404029
2728369031	Bacteria	Enterococcus faecium VRE-1404192
2728369032	Bacteria	Enterococcus faecium VRE-1404669
2728369033	Bacteria	Enterococcus faecium VRE-1406033
2728369034	Bacteria	Enterococcus faecium VRE-1406092
2684622640	Bacteria	Enterococcus faecium VRE-1407687
2728369035	Bacteria	Enterococcus faecium VRE-1407988
2728369036	Bacteria	Enterococcus faecium VRE-1408033
2728369037	Bacteria	Enterococcus faecium VRE-1408197
2728369038	Bacteria	Enterococcus faecium VRE-1408429
2728369039	Bacteria	Enterococcus faecium VRE-1408535
2728369043	Bacteria	Enterococcus faecium VRE-1502382
2728369044	Bacteria	Enterococcus faecium VRE-1502856
2724679047	Bacteria	Enterococcus faecium VRE-1502939
2728369045	Bacteria	Enterococcus faecium VRE-1503262
2724679048	Bacteria	Enterococcus faecium VRE-1503268
2728369046	Bacteria	Enterococcus faecium VRE-1503642
2728369550	Bacteria	Enterococcus faecium VRE-1503646
2728369551	Bacteria	Enterococcus faecium VRE-1504220
2718217861	Bacteria	Enterococcus faecium VRE001
2711768084	Bacteria	Enterococcus faecium VRE0576
2671180446	Bacteria	Enterococcus faecium VRE1044
2711768085	Bacteria	Enterococcus faecium VRE1261
2645727980	Bacteria	Enterococcus faecium VRE1558
2510065006	Bacteria	Enterococcus faecium VRE16 (454 data)
2636415521	Bacteria	Enterococcus faecium VRE3
2711768083	Bacteria	Enterococcus faecium VSE1036
2545824673	Bacteria	Enterococcus flavescens ATCC 49996
2558860903	Bacteria	Enterococcus flavescens ATCC 49996
2627853809	Bacteria	Enterococcus gallinarum A6981
647533156	Bacteria	Enterococcus gallinarum EG2
2721755692	Bacteria	Enterococcus gallinarum FDAARGOS_163
2731957567	Bacteria	Enterococcus gallinarum NBRC 100675
2562617050	Bacteria	Enterococcus gallinarum SKF1
2541047999	Bacteria	Enterococcus gilvus ATCC BAA-350
2558860916	Bacteria	Enterococcus gilvus ATCC BAA-350
2545824662	Bacteria	Enterococcus haemoperoxidus ATCC BAA-382
2558860913	Bacteria	Enterococcus haemoperoxidus ATCC BAA-382
2740892508	Bacteria	Enterococcus hirae 19m
2690316297	Bacteria	Enterococcus hirae 1b3B
2693429694	Bacteria	Enterococcus hirae 1g9A
2558860905	Bacteria	Enterococcus hirae ATCC 8043
2521172711	Bacteria	Enterococcus hirae ATCC 9790
2545824653	Bacteria	Enterococcus hirae ATCC 9790
2609460165	Bacteria	Enterococcus hirae INF E1
2684623172	Bacteria	Enterococcus hirae R17
649989943	Bacteria	Enterococcus italicus DSM 15952
2545824647	Bacteria	Enterococcus malodoratus ATCC 43197
2558860908	Bacteria	Enterococcus malodoratus ATCC 43197
2690315797	Bacteria	Enterococcus massiliensis AM1
2545824649	Bacteria	Enterococcus moraviensis ATCC BAA-383
2558860912	Bacteria	Enterococcus moraviensis ATCC BAA-383
2545824656	Bacteria	Enterococcus mundtii ATCC 882
2558860906	Bacteria	Enterococcus mundtii ATCC 882
2606217799	Bacteria	Enterococcus mundtii C2
2558860361	Bacteria	Enterococcus mundtii crl1656
2609459998	Bacteria	Enterococcus mundtii CRL35
2599185104	Bacteria	Enterococcus mundtii QU 25
2545824667	Bacteria	Enterococcus pallens ATCC BAA-351
2558860914	Bacteria	Enterococcus pallens ATCC BAA-351
2545824659	Bacteria	Enterococcus phoeniculicola ATCC BAA-412
2558860915	Bacteria	Enterococcus phoeniculicola ATCC BAA-412
2681812974	Bacteria	Enterococcus pseudoavium NBRC 100491
2545824669	Bacteria	Enterococcus raffinosus ATCC 49464
2558860911	Bacteria	Enterococcus raffinosus ATCC 49464
2554235108	Bacteria	Enterococcus raffinosus cftri2200
2731957560	Bacteria	Enterococcus raffinosus NBRC 100492
2687453606	Bacteria	Enterococcus rotai LMG 26678
2513237314	Bacteria	Enterococcus saccharolyticus 30_1
2541047445	Bacteria	Enterococcus saccharolyticus ATCC 43076
2545824663	Bacteria	Enterococcus saccharolyticus ATCC 43076
2687453605	Bacteria	Enterococcus silesiacus LMG 23085
650377930	Bacteria	Enterococcus sp. 7L76
2519899581	Bacteria	Enterococcus sp. C1
2537561746	Bacteria	Enterococcus sp. GMD1E
2537561747	Bacteria	Enterococcus sp. GMD2E
2537561748	Bacteria	Enterococcus sp. GMD3E
2537561749	Bacteria	Enterococcus sp. GMD4E
2521172579	Bacteria	Enterococcus sp. GMD5E
2597489958	Bacteria	Enterococcus sp. HSIEG1
2606217798	Bacteria	Enterococcus sp. KPPR-6
2648501919	Bacteria	Enterococcus sp. RIT-PI-f
2579778621	Bacteria	Enterococcus sp. TR
2541047450	Bacteria	Enterococcus sulfureus ATCC 49903
2545824672	Bacteria	Enterococcus sulfureus ATCC 49903
2545824674	Bacteria	Enterococcus villorum ATCC 700913
2558860910	Bacteria	Enterococcus villorum ATCC 700913
2687453280	Bacteria	Erysipelothrix larvae LV19
2562617150	Bacteria	Erysipelothrix rhusiopathiae ATCC 19414
650716036	Bacteria	Erysipelothrix rhusiopathiae Fujisawa
2671180815	Bacteria	Erysipelothrix rhusiopathiae GXBY-1
2515154211	Bacteria	Erysipelothrix tonsillarum DSM 14972
2642422588	Bacteria	Eubacterium aggregans SR12
2642422543	Bacteria	Eubacterium barkeri VPI 5359
2558860285	Bacteria	Eubacterium brachy ATCC 33089
2642422560	Bacteria	Eubacterium callanderi FD
2623620475	Bacteria	Eubacterium callanderi NLAE-zl-G225
2509276007	Bacteria	Eubacterium cellulosolvens 6
2558860138	Bacteria	Eubacterium cellulosolvens LD2006
2585428093	Bacteria	Eubacterium coprostanoligenes ATCC 51222
641380446	Bacteria	Eubacterium dolichum DSM 3991
644736366	Bacteria	Eubacterium eligens ATCC 27750
643886203	Bacteria	Eubacterium hallii DSM 3353
2513237384	Bacteria	Eubacterium infirmum F0142
2642422557	Bacteria	Eubacterium limosum 32_A2
2740892604	Bacteria	Eubacterium limosum 8486cho
2627854050	Bacteria	Eubacterium limosum ATCC 8486
649633044	Bacteria	Eubacterium limosum KIST612
2648501671	Bacteria	Eubacterium limosum SA11
2558860175	Bacteria	Eubacterium nodatum ATCC 33099
2593339221	Bacteria	Eubacterium oxidoreducens DSM 3217
2563367173	Bacteria	Eubacterium plexicaudatum ASF492
2623620515	Bacteria	Eubacterium pyruvativorans i6
2657244902	Bacteria	Eubacterium pyruvativorans KHGC13
2654588172	Bacteria	Eubacterium pyruvativorans KHPC4
2597490300	Bacteria	Eubacterium ramulus VPI C6-27, ATCC 29099
644736367	Bacteria	Eubacterium rectale ATCC 33656
650377936	Bacteria	Eubacterium rectale DSM 17629
650377937	Bacteria	Eubacterium rectale M104/1
2698536600	Bacteria	Eubacterium rectale T1-815
2623620481	Bacteria	Eubacterium ruminantium 2388
2585428142	Bacteria	Eubacterium ruminantium ATCC 17233
2623620486	Bacteria	Eubacterium ruminantium FB3002
2593339210	Bacteria	Eubacterium ruminatium HUN269
645058705	Bacteria	Eubacterium saphenum ATCC 49989
650377938	Bacteria	Eubacterium siraeum 70/3
641736184	Bacteria	Eubacterium siraeum DSM 15702
2519899684	Bacteria	Eubacterium siraeum DSM 15702
2565956546	Bacteria	Eubacterium siraeum V10Sc8a
2563367179	Bacteria	Eubacterium sp. 14-2
2513237348	Bacteria	Eubacterium sp. 3_1_31
2654587777	Bacteria	Eubacterium sp. 3_1_31
2558860974	Bacteria	Eubacterium sp. AB3007
2740892379	Bacteria	Eubacterium sp. ER2
2684622539	Bacteria	Eubacterium sp. SB2
2558860286	Bacteria	Eubacterium sulci ATCC 35585
2687453170	Bacteria	Eubacterium sulci ATCC 35585
2585428145	Bacteria	Eubacterium uniforme ATCC 35992
640963022	Bacteria	Eubacterium ventriosum ATCC 27560
2545555857	Bacteria	Eubacterium xylanophilum ATCC 35991
2585428116	Bacteria	Eubacterium yurii ATCC 43714
648276673	Bacteria	Eubacterium yurii margaretiae ATCC 43715

## Sheet: E coli
iMG taxon_oid	domain	taxon_name
637000104	Bacteria	Escherichia coli sv. O6:K15:H31 536
637000105	Bacteria	Escherichia coli sv. O6:K2:H1 CFT073
637000107	Bacteria	Escherichia coli O157:H7 EDL933 (EHEC)
637000108	Bacteria	Escherichia coli O157:H7 Sakai (EHEC)
637000109	Bacteria	Escherichia coli UTI89 (UPEC)
637000110	Bacteria	Escherichia coli K12- W3110
638341082	Bacteria	Escherichia coli 101-1
638341084	Bacteria	Escherichia coli O111:NM B171 (EPEC2)
638341085	Bacteria	Escherichia coli O148:H28 B7A (CS6:LT+:ST+)(ETEC)
638341086	Bacteria	Escherichia coli O111:H9 E110019 (EPEC)
638341087	Bacteria	Escherichia coli E22 (EPEC)
638341089	Bacteria	Escherichia coli O139:H28 F11 (ETEC)
640753023	Bacteria	Escherichia coli sv. O1:K1:H7 APEC
640753024	Bacteria	Escherichia coli sv. O139:H28 E24377A (ETEC)
640753025	Bacteria	Escherichia coli sv. O9 HS
641522623	Bacteria	Escherichia coli C ATCC 8739
641522624	Bacteria	Escherichia coli SECEC SMS-3-5
641522625	Bacteria	Escherichia coli DH10B
641736116	Bacteria	Escherichia coli O157:H7 EC4401
641736214	Bacteria	Escherichia coli O157:H7 EC4196
641736220	Bacteria	Escherichia coli O157:H7 EC4076
641736221	Bacteria	Escherichia coli O157:H7 EC4113
641736222	Bacteria	Escherichia coli O157:H7 EC4486
641736224	Bacteria	Escherichia coli O157:H7 EC869
641736225	Bacteria	Escherichia coli O157:H7 EC4501
641736226	Bacteria	Escherichia coli O157:H7 EC508
642791630	Bacteria	Escherichia coli O157:H7 EC4024
642979322	Bacteria	Escherichia coli O157:H7 TW14588
643348544	Bacteria	Escherichia coli 55989
643348545	Bacteria	Escherichia coli O81 ED1a
643348546	Bacteria	Escherichia coli IAI1
643348547	Bacteria	Escherichia coli IAI39
643348548	Bacteria	Escherichia coli O127:H6 E2348/69 (EPEC)
643348549	Bacteria	Escherichia coli O157:H7 EC4115
643348551	Bacteria	Escherichia coli SE11
643886067	Bacteria	Escherichia coli 83972
644736359	Bacteria	Escherichia coli B REL606
644736361	Bacteria	Escherichia coli 'BL21-Gold(DE3)pLysS AG'
644736362	Bacteria	Escherichia coli BW2952
644736363	Bacteria	Escherichia coli O157:H7 TW14359
644736364	Bacteria	Escherichia coli O45:K1 S88
644736365	Bacteria	Escherichia coli O17:K52:H18 UMN026
645058835	Bacteria	Escherichia coli D9
645951847	Bacteria	Escherichia coli O157:H7 FRIK2000
645951861	Bacteria	Escherichia coli O157:H7 FRIK966
646311923	Bacteria	Escherichia coli O103:H2 12009
646311924	Bacteria	Escherichia coli O111:H 11128
646311926	Bacteria	Escherichia coli K-12, MG1655
646564533	Bacteria	Escherichia coli O55:H7 CB9615
646862322	Bacteria	Escherichia coli O44:H18 042 (EAEC)
646862323	Bacteria	Escherichia coli BL21 (DE3)
646862324	Bacteria	Escherichia coli BL21 (DE3)
646862325	Bacteria	Escherichia coli K12 DH1, ATCC 33849
646862326	Bacteria	Escherichia coli O18:K1:H7 IHE3034
646862327	Bacteria	Escherichia coli O150:H5 SE15
647533158	Bacteria	Escherichia coli B088
647533159	Bacteria	Escherichia coli B185
647533160	Bacteria	Escherichia coli B354
647533161	Bacteria	Escherichia coli FVEC1412
648028025	Bacteria	Escherichia coli O26:H11 11368
648231705	Bacteria	Escherichia coli ABU 83972
648231706	Bacteria	Escherichia coli AIEC UM146
648276643	Bacteria	Escherichia coli H299
648276644	Bacteria	Escherichia coli H591
648276645	Bacteria	Escherichia coli H736
648276647	Bacteria	Escherichia coli M605
648276648	Bacteria	Escherichia coli M718
648276649	Bacteria	Escherichia coli MS 107-1
648276650	Bacteria	Escherichia coli MS 115-1
648276651	Bacteria	Escherichia coli MS 116-1
648276652	Bacteria	Escherichia coli MS 119-7
648276653	Bacteria	Escherichia coli MS 124-1
648276654	Bacteria	Escherichia coli MS 146-1
648276655	Bacteria	Escherichia coli MS 175-1
648276656	Bacteria	Escherichia coli MS 182-1
648276657	Bacteria	Escherichia coli MS 185-1
648276658	Bacteria	Escherichia coli MS 187-1
648276659	Bacteria	Escherichia coli MS 196-1
648276660	Bacteria	Escherichia coli MS 198-1
648276661	Bacteria	Escherichia coli MS 200-1
648276662	Bacteria	Escherichia coli MS 21-1
648276663	Bacteria	Escherichia coli MS 45-1
648276664	Bacteria	Escherichia coli MS 69-1
648276665	Bacteria	Escherichia coli MS 78-1
648276666	Bacteria	Escherichia coli MS 84-1
648276667	Bacteria	Escherichia coli NC101
648276668	Bacteria	Escherichia coli TA143
648276669	Bacteria	Escherichia coli TA206
648276670	Bacteria	Escherichia coli TA271
648276671	Bacteria	Escherichia coli TA280
648861009	Bacteria	Escherichia coli FVEC1302
649989946	Bacteria	Escherichia coli 1827-70
649989947	Bacteria	Escherichia coli 2362-75
649989948	Bacteria	Escherichia coli MS 145-7
650377933	Bacteria	Escherichia coli O83:H1 NRG 857C
650377934	Bacteria	Escherichia coli W, ATCC 9637
651053020	Bacteria	Escherichia coli DH1 (ME8569)
651053021	Bacteria	Escherichia coli LF82
651053022	Bacteria	Escherichia coli NA114
651053023	Bacteria	Escherichia coli UMNF18
2503538007	Bacteria	Escherichia coli K
2506520037	Bacteria	Escherichia coli W
2511231131	Bacteria	Escherichia coli O55:H7 RM12579
2511231170	Bacteria	Escherichia coli clone D i14
2511231198	Bacteria	Escherichia coli clone D i2
2512047041	Bacteria	Escherichia coli O7:K1 CE10
2513020041	Bacteria	Escherichia coli K12
2513237200	Bacteria	Escherichia coli KO11FL
2513237219	Bacteria	Escherichia coli P12b
2513237251	Bacteria	Escherichia coli Xuzhou21
2513237400	Bacteria	Escherichia coli BL21 (DE3) (test1)
2516143027	Bacteria	Escherichia coli SCI-07
2516143071	Bacteria	Escherichia coli O104:H4 11-3677
2516143081	Bacteria	Escherichia coli O32:H37 P4
2518645559	Bacteria	Escherichia coli O104:H4 2009EL-2050
2519103024	Bacteria	Escherichia coli HM605 (Scaffold Annotation v1)
2519899551	Bacteria	Escherichia coli J53
2519899560	Bacteria	Escherichia coli O111:H8 CVM9634
2519899561	Bacteria	Escherichia coli O111:H8 CVM9602
2519899562	Bacteria	Escherichia coli O111:H11 CVM9553
2519899563	Bacteria	Escherichia coli O111 CVM9455
2519899564	Bacteria	Escherichia coli O26:H11 CVM9952
2519899565	Bacteria	Escherichia coli O26:H11 CVM10030
2519899566	Bacteria	Escherichia coli O26:H11 CVM10021
2519899586	Bacteria	Escherichia coli O26:H11 CVM10224
2519899604	Bacteria	Escherichia coli J96
2519899742	Bacteria	Escherichia coli O104:H4 C227-11
2519899779	Bacteria	Escherichia coli O104:H4 2011C-3493
2519899780	Bacteria	Escherichia coli O104:H4 2009EL-2071
2519899835	Bacteria	Escherichia coli O104:H4 04-8351
2519899836	Bacteria	Escherichia coli O104:H4 09-7901
2521172580	Bacteria	Escherichia coli Ec12-0465
2521172589	Bacteria	Escherichia coli Ec12-0466
2521172717	Bacteria	Escherichia coli W, ATCC 9637
2521172732	Bacteria	Escherichia coli DEC15E
2521172733	Bacteria	Escherichia coli DEC15D
2521172734	Bacteria	Escherichia coli DEC15C
2522572021	Bacteria	Escherichia coli O145:H28 RM13514 (RM13514 finished genome)
2522572023	Bacteria	Escherichia coli O145:H28 RM13516 (RM13516 fininshed genome)
2522572164	Bacteria	Escherichia coli O104:H4 Ec11-9941
2522572165	Bacteria	Escherichia coli O104:H4 Ec11-9450
2523533510	Bacteria	Escherichia coli O104:H4 Ec11-5604
2523533513	Bacteria	Escherichia coli O104:H4 Ec11-4986
2523533514	Bacteria	Escherichia coli O104:H4 Ec11-4987
2523533515	Bacteria	Escherichia coli O104:H4 Ec11-4988
2523533516	Bacteria	Escherichia coli O104:H4 Ec11-5603
2526164594	Bacteria	Escherichia coli EC1734
2526164595	Bacteria	Escherichia coli DEC15A
2526164596	Bacteria	Escherichia coli DEC15B
2526164597	Bacteria	Escherichia coli DEC14D
2526164598	Bacteria	Escherichia coli DEC13C
2526164599	Bacteria	Escherichia coli DEC13D
2526164600	Bacteria	Escherichia coli DEC14A
2526164601	Bacteria	Escherichia coli DEC9E
2526164602	Bacteria	Escherichia coli TW11039
2526164603	Bacteria	Escherichia coli TW10246
2526164604	Bacteria	Escherichia coli TW10119
2526164612	Bacteria	Escherichia coli 11-02030
2526164613	Bacteria	Escherichia coli DEC5B
2526164628	Bacteria	Escherichia coli DEC13A
2526164629	Bacteria	Escherichia coli DEC11D
2526164630	Bacteria	Escherichia coli DEC11C
2526164631	Bacteria	Escherichia coli DEC12A
2526164632	Bacteria	Escherichia coli DEC12C
2526164633	Bacteria	Escherichia coli DEC12B
2526164634	Bacteria	Escherichia coli DEC12D
2526164653	Bacteria	Escherichia coli 11-02033-1
2526164661	Bacteria	Escherichia coli DEC10E
2526164662	Bacteria	Escherichia coli DEC10F
2526164663	Bacteria	Escherichia coli DEC10C
2526164664	Bacteria	Escherichia coli DEC10D
2526164665	Bacteria	Escherichia coli DEC10A
2526164666	Bacteria	Escherichia coli DEC10B
2526164667	Bacteria	Escherichia coli DEC9D
2526164668	Bacteria	Escherichia coli DEC11A
2526164669	Bacteria	Escherichia coli DEC11B
2526164670	Bacteria	Escherichia coli EC4100B
2526164674	Bacteria	Escherichia coli EC1738
2526164688	Bacteria	Escherichia coli DEC9A
2526164689	Bacteria	Escherichia coli DEC8D
2526164690	Bacteria	Escherichia coli DEC8C
2526164691	Bacteria	Escherichia coli DEC9B
2526164692	Bacteria	Escherichia coli 11-03943
2526164693	Bacteria	Escherichia coli 99.0713
2528311135	Bacteria	Escherichia coli O1:K1:H7 U5/41, DSM 30083
2529292717	Bacteria	Escherichia coli 2867750
2529292718	Bacteria	Escherichia coli 2871950
2529292719	Bacteria	Escherichia coli 2872000
2529292720	Bacteria	Escherichia coli 2872800
2529292721	Bacteria	Escherichia coli 2866350
2529292722	Bacteria	Escherichia coli 2866450
2529292723	Bacteria	Escherichia coli 2866550
2529292724	Bacteria	Escherichia coli 2866750
2529292725	Bacteria	Escherichia coli 2875000
2529292726	Bacteria	Escherichia coli 2875150
2529292728	Bacteria	Escherichia coli O111:H11 CFSAN001630
2529292729	Bacteria	Escherichia coli O111:H8 CFSAN001632
2529292730	Bacteria	Escherichia coli O26:H11 CFSAN001629
2529292734	Bacteria	Escherichia coli DEC14B
2529292735	Bacteria	Escherichia coli DEC14C
2529292736	Bacteria	Escherichia coli DEC13E
2529292747	Bacteria	Escherichia coli PA2
2529292755	Bacteria	Escherichia coli O104:H4 Ec11-9990
2529292757	Bacteria	Escherichia coli KTE174
2529292758	Bacteria	Escherichia coli KTE168
2529292759	Bacteria	Escherichia coli KTE176
2529292828	Bacteria	Escherichia coli 2780750
2529292829	Bacteria	Escherichia coli 2785200
2529292830	Bacteria	Escherichia coli 2762100
2529292831	Bacteria	Escherichia coli 2770900
2529292832	Bacteria	Escherichia coli 2749250
2529292833	Bacteria	Escherichia coli 2756500
2529292834	Bacteria	Escherichia coli 2741950
2529292835	Bacteria	Escherichia coli 2747800
2529292836	Bacteria	Escherichia coli 2731150
2529292837	Bacteria	Escherichia coli 2735000
2529292853	Bacteria	Escherichia coli P0302293.4
2529292869	Bacteria	Escherichia coli O55:H7 LSU-61
2529292870	Bacteria	Escherichia coli O55:H7 3256-97 TW 07815
2529292871	Bacteria	Escherichia coli O55:H7 USDA 5905
2529292872	Bacteria	Escherichia coli O157:H- 493-89
2529292873	Bacteria	Escherichia coli O157:H- H 2687
2529292874	Bacteria	Escherichia coli O157:H7 G5101
2529292882	Bacteria	Escherichia coli B799
2529292883	Bacteria	Escherichia coli E101
2529292884	Bacteria	Escherichia coli 10.0821
2529292885	Bacteria	Escherichia coli 10.0833
2529292886	Bacteria	Escherichia coli 10.0869
2529292887	Bacteria	Escherichia coli 0.1288
2529292888	Bacteria	Escherichia coli 0.1304
2529292889	Bacteria	Escherichia coli 07798
2529292890	Bacteria	Escherichia coli MS 57-2
2529292904	Bacteria	Escherichia coli DEC5D
2529292905	Bacteria	Escherichia coli DEC5E
2529292906	Bacteria	Escherichia coli DEC6A
2529292907	Bacteria	Escherichia coli DEC6B
2529292908	Bacteria	Escherichia coli DEC6C
2529292909	Bacteria	Escherichia coli DEC6D
2529292910	Bacteria	Escherichia coli DEC6E
2529292911	Bacteria	Escherichia coli DEC7A
2529292912	Bacteria	Escherichia coli DEC7B
2529292913	Bacteria	Escherichia coli DEC7C
2529292919	Bacteria	Escherichia coli DEC1D
2529292920	Bacteria	Escherichia coli DEC1E
2529292921	Bacteria	Escherichia coli DEC1B
2529292922	Bacteria	Escherichia coli DEC1C
2529292923	Bacteria	Escherichia coli DEC1A
2529292972	Bacteria	Escherichia coli PA41
2529292973	Bacteria	Escherichia coli PA42
2529292974	Bacteria	Escherichia coli PA32
2529292975	Bacteria	Escherichia coli PA33
2529292976	Bacteria	Escherichia coli PA34
2529292977	Bacteria	Escherichia coli PA35
2529292978	Bacteria	Escherichia coli PA38
2529292979	Bacteria	Escherichia coli PA39
2529292980	Bacteria	Escherichia coli PA4
2529292981	Bacteria	Escherichia coli PA40
2529292995	Bacteria	Escherichia coli O104:H4 E112/10
2529292996	Bacteria	Escherichia coli AI27
2529292997	Bacteria	Escherichia coli KTE82
2529292998	Bacteria	Escherichia coli O127:B8 C43/90
2529292999	Bacteria	Escherichia coli O111:B4 C48/93
2529293000	Bacteria	Escherichia coli KTE88
2529293015	Bacteria	Escherichia coli B093
2529293036	Bacteria	Escherichia coli DEC3D
2529293037	Bacteria	Escherichia coli DEC3E
2529293038	Bacteria	Escherichia coli DEC2C
2529293039	Bacteria	Escherichia coli DEC2D
2529293040	Bacteria	Escherichia coli DEC2A
2529293041	Bacteria	Escherichia coli DEC2B
2529293042	Bacteria	Escherichia coli DEC3C
2529293043	Bacteria	Escherichia coli DEC3B
2529293044	Bacteria	Escherichia coli DEC2E
2529293045	Bacteria	Escherichia coli DEC3A
2529293046	Bacteria	Escherichia coli O104:H4 11-4632 C2
2529293047	Bacteria	Escherichia coli O104:H4 11-4632 C1
2529293048	Bacteria	Escherichia coli O104:H4 11-4404
2529293049	Bacteria	Escherichia coli O104:H4 11-4623
2529293050	Bacteria	Escherichia coli O104:H4 11-4522
2529293060	Bacteria	Escherichia coli P0304777.1
2529293061	Bacteria	Escherichia coli P0302308.14
2529293062	Bacteria	Escherichia coli P0302308.13
2529293063	Bacteria	Escherichia coli P0302308.12
2529293064	Bacteria	Escherichia coli P0302308.11
2529293065	Bacteria	Escherichia coli P0302308.10
2529293067	Bacteria	Escherichia coli P0304777.3
2529293069	Bacteria	Escherichia coli TW06591
2529293070	Bacteria	Escherichia coli TW07945
2529293071	Bacteria	Escherichia coli TT12B
2529293075	Bacteria	Escherichia coli TW09098
2529293076	Bacteria	Escherichia coli TW09109
2529293078	Bacteria	Escherichia coli 90.0091
2529293079	Bacteria	Escherichia coli 90.2281
2529293080	Bacteria	Escherichia coli 88.0221
2529293081	Bacteria	Escherichia coli 88.1042
2529293082	Bacteria	Escherichia coli 88.1467
2529293083	Bacteria	Escherichia coli 89.0511
2529293084	Bacteria	Escherichia coli 90.0039
2529293138	Bacteria	Escherichia coli STEC_MHI813
2529293139	Bacteria	Escherichia coli E1520
2529293140	Bacteria	Escherichia coli E482
2529293141	Bacteria	Escherichia coli STEC_EH250
2529293142	Bacteria	Escherichia coli STEC_H.1.8
2529293144	Bacteria	Escherichia coli P0304816.1
2529293145	Bacteria	Escherichia coli P0304777.15
2529293146	Bacteria	Escherichia coli P0304816.3
2529293147	Bacteria	Escherichia coli P0304816.2
2529293148	Bacteria	Escherichia coli P0304816.5
2529293149	Bacteria	Escherichia coli P0304816.4
2529293150	Bacteria	Escherichia coli P0304816.7
2529293151	Bacteria	Escherichia coli P0304816.6
2529293152	Bacteria	Escherichia coli P0304816.9
2529293153	Bacteria	Escherichia coli P0304816.8
2529293170	Bacteria	Escherichia coli 5412
2529293171	Bacteria	Escherichia coli 5.2239
2529293172	Bacteria	Escherichia coli 5905
2529293173	Bacteria	Escherichia coli 6.0172
2529293213	Bacteria	Escherichia coli FRIK920
2529293214	Bacteria	Escherichia coli FRIK523
2529293215	Bacteria	Escherichia coli FRIK2001
2529293216	Bacteria	Escherichia coli FRIK1999
2529293217	Bacteria	Escherichia coli FRIK1997
2529293218	Bacteria	Escherichia coli FRIK1996
2529293219	Bacteria	Escherichia coli FRIK1990
2529293246	Bacteria	Escherichia coli 541-1
2529293247	Bacteria	Escherichia coli 75
2529293248	Bacteria	Escherichia coli HM605
2529293249	Bacteria	Escherichia coli MT8
2531839004	Bacteria	Escherichia coli PA15
2531839006	Bacteria	Escherichia coli SEPT362
2531839027	Bacteria	Escherichia coli EC1869
2531839028	Bacteria	Escherichia coli EC1868
2531839029	Bacteria	Escherichia coli EC4013
2531839030	Bacteria	Escherichia coli EC1870
2531839031	Bacteria	Escherichia coli EC4203
2531839032	Bacteria	Escherichia coli EC4196
2531839033	Bacteria	Escherichia coli EC4421
2531839034	Bacteria	Escherichia coli EC4402
2531839036	Bacteria	Escherichia coli EC4422
2531839098	Bacteria	Escherichia coli 96.0932
2531839099	Bacteria	Escherichia coli 96.0939
2531839100	Bacteria	Escherichia coli 96.0427
2531839101	Bacteria	Escherichia coli 96.0107
2531839102	Bacteria	Escherichia coli 96.0109
2531839103	Bacteria	Escherichia coli 97.0003
2531839104	Bacteria	Escherichia coli 97.0007
2531839126	Bacteria	Escherichia coli P0299917.9
2531839127	Bacteria	Escherichia coli P0299917.10
2531839128	Bacteria	Escherichia coli P0299917.3
2531839129	Bacteria	Escherichia coli P0299917.4
2531839130	Bacteria	Escherichia coli P0299917.1
2531839131	Bacteria	Escherichia coli P0299917.2
2531839134	Bacteria	Escherichia coli KTE148
2531839143	Bacteria	Escherichia coli KD2
2531839144	Bacteria	Escherichia coli KD1
2531839145	Bacteria	Escherichia coli KTE150
2531839146	Bacteria	Escherichia coli MS 85-1
2531839147	Bacteria	Escherichia coli MS 79-10
2531839149	Bacteria	Escherichia coli MP021552.12
2531839152	Bacteria	Escherichia coli EC1846
2531839153	Bacteria	Escherichia coli EC1845
2531839154	Bacteria	Escherichia coli XH140A
2531839155	Bacteria	Escherichia coli CB7326
2531839156	Bacteria	Escherichia coli EC1737
2531839157	Bacteria	Escherichia coli EC1736
2531839158	Bacteria	Escherichia coli EC1735
2531839180	Bacteria	Escherichia coli TW10509
2531839200	Bacteria	Escherichia coli PA48
2531839207	Bacteria	Escherichia coli O111:H11 CVM9545
2531839232	Bacteria	Escherichia coli 99.1781
2531839233	Bacteria	Escherichia coli 99.1775
2531839234	Bacteria	Escherichia coli 99.1805
2531839235	Bacteria	Escherichia coli 99.1793
2531839236	Bacteria	Escherichia coli 99.0848
2531839237	Bacteria	Escherichia coli 99.0839
2531839238	Bacteria	Escherichia coli 99.1762
2531839239	Bacteria	Escherichia coli 99.1753
2531839252	Bacteria	Escherichia coli KTE109
2531839253	Bacteria	Escherichia coli KTE106
2531839254	Bacteria	Escherichia coli KTE105
2531839265	Bacteria	Escherichia coli 4_1_47FAA
2531839326	Bacteria	Escherichia coli P0305260.7
2531839327	Bacteria	Escherichia coli P0305260.8
2531839328	Bacteria	Escherichia coli P0305260.9
2531839329	Bacteria	Escherichia coli P0305260.10
2531839330	Bacteria	Escherichia coli P0302293.8
2531839331	Bacteria	Escherichia coli P0302293.9
2531839332	Bacteria	Escherichia coli P0302293.10
2531839333	Bacteria	Escherichia coli P0305260.6
2531839336	Bacteria	Escherichia coli P0305260.11
2531839368	Bacteria	Escherichia coli EC4436
2531839369	Bacteria	Escherichia coli O157:H7 1125
2531839370	Bacteria	Escherichia coli KTE124
2531839371	Bacteria	Escherichia coli KTE128
2531839409	Bacteria	Escherichia coli KTE99
2531839431	Bacteria	Escherichia coli O104:H4 Ec11-4984
2531839432	Bacteria	Escherichia coli MP021017.11
2531839433	Bacteria	Escherichia coli P0301867.1
2531839434	Bacteria	Escherichia coli MP021017.9
2531839435	Bacteria	Escherichia coli MP021017.10
2531839436	Bacteria	Escherichia coli MP021017.5
2531839437	Bacteria	Escherichia coli MP021017.6
2531839438	Bacteria	Escherichia coli MP021017.3
2531839439	Bacteria	Escherichia coli MP021017.4
2531839440	Bacteria	Escherichia coli MP021017.1
2531839441	Bacteria	Escherichia coli MP021017.2
2531839446	Bacteria	Escherichia coli RN587/1
2531839448	Bacteria	Escherichia coli TX1999
2531839449	Bacteria	Escherichia coli 1180
2531839450	Bacteria	Escherichia coli 1357
2531839454	Bacteria	Escherichia coli BCE034_MS-14
2531839455	Bacteria	Escherichia coli 2719100
2531839468	Bacteria	Escherichia coli 3030-1
2531839473	Bacteria	Escherichia coli M863
2531839474	Bacteria	Escherichia coli M919
2531839475	Bacteria	Escherichia coli 576-1
2531839476	Bacteria	Escherichia coli EPEC C342-62
2531839477	Bacteria	Escherichia coli P0299438.10
2531839479	Bacteria	Escherichia coli P0299438.7
2531839480	Bacteria	Escherichia coli P0299438.6
2531839481	Bacteria	Escherichia coli KTE145
2531839482	Bacteria	Escherichia coli P0299438.3
2531839483	Bacteria	Escherichia coli KTE139
2531839484	Bacteria	Escherichia coli KTE138
2531839485	Bacteria	Escherichia coli P0299438.5
2531839486	Bacteria	Escherichia coli P0299438.4
2531839523	Bacteria	Escherichia coli 2845350
2531839524	Bacteria	Escherichia coli 2845650
2531839527	Bacteria	Escherichia coli BCE030_MS-09
2531839528	Bacteria	Escherichia coli BCE032_MS-12
2531839529	Bacteria	Escherichia coli 2720900
2531839530	Bacteria	Escherichia coli 2722950
2531839531	Bacteria	Escherichia coli 2726800
2531839532	Bacteria	Escherichia coli 2726950
2531839553	Bacteria	Escherichia coli H263
2531839554	Bacteria	Escherichia coli MS 60-1
2531839555	Bacteria	Escherichia coli H397
2531839579	Bacteria	Escherichia coli p0305293.11
2531839580	Bacteria	Escherichia coli p0305293.12
2531839581	Bacteria	Escherichia coli p0305293.9
2531839582	Bacteria	Escherichia coli p0305293.10
2531839583	Bacteria	Escherichia coli 180050
2531839584	Bacteria	Escherichia coli 180200
2531839585	Bacteria	Escherichia coli p0305293.13
2531839586	Bacteria	Escherichia coli p0305293.15
2531839587	Bacteria	Escherichia coli 180600
2531839588	Bacteria	Escherichia coli 178850
2531839619	Bacteria	Escherichia coli PA14
2531839620	Bacteria	Escherichia coli PA13
2531839622	Bacteria	Escherichia coli PA10
2531839640	Bacteria	Escherichia coli O104:H4 C227-11
2531839644	Bacteria	Escherichia coli EC1850
2531839645	Bacteria	Escherichia coli EC1847
2531839646	Bacteria	Escherichia coli EC1848
2531839661	Bacteria	Escherichia coli O153:H- 3.3884
2531839662	Bacteria	Escherichia coli O147:H- 2.3916
2531839663	Bacteria	Escherichia coli O157:H12 2.4168
2531839664	Bacteria	Escherichia coli O121:H19 5.0959
2531839665	Bacteria	Escherichia coli O145:H2 4.0967
2531839666	Bacteria	Escherichia coli O128:H2 9.0111
2531839667	Bacteria	Escherichia coli O157:H45 3003
2531839668	Bacteria	Escherichia coli O157:H16 3.2303
2531839672	Bacteria	Escherichia coli 96.0428
2531839675	Bacteria	Escherichia coli 95.0943
2531839676	Bacteria	Escherichia coli 95.1288
2534681624	Bacteria	Escherichia coli P0299917.7
2534681626	Bacteria	Escherichia coli P0299917.8
2534681627	Bacteria	Escherichia coli P0299917.5
2534681628	Bacteria	Escherichia coli P0299917.6
2534681647	Bacteria	Escherichia coli PA19
2534681650	Bacteria	Escherichia coli PA28
2534681651	Bacteria	Escherichia coli TA124
2534681652	Bacteria	Escherichia coli PA25
2534681653	Bacteria	Escherichia coli PA24
2534681654	Bacteria	Escherichia coli PA23
2534681655	Bacteria	Escherichia coli 2862600
2534681656	Bacteria	Escherichia coli 2861200
2534681657	Bacteria	Escherichia coli 2860650
2534681658	Bacteria	Escherichia coli 2860050
2534681659	Bacteria	Escherichia coli 2853500
2534681660	Bacteria	Escherichia coli 2850750
2534681661	Bacteria	Escherichia coli 2850400
2534681662	Bacteria	Escherichia coli 2788150
2534681663	Bacteria	Escherichia coli 2865200
2534681664	Bacteria	Escherichia coli 2864350
2534681672	Bacteria	Escherichia coli O11:H- 97.0259
2534681673	Bacteria	Escherichia coli O8:H- 5.0588
2534681674	Bacteria	Escherichia coli O5:H- 97.0246
2534681675	Bacteria	Escherichia coli O2:H4 1.2741
2534681698	Bacteria	Escherichia coli P0298942.2
2534681699	Bacteria	Escherichia coli P0298942.6
2534681700	Bacteria	Escherichia coli MP020940.1
2534681701	Bacteria	Escherichia coli P0298942.1
2534681702	Bacteria	Escherichia coli MP021566.1
2534681703	Bacteria	Escherichia coli MP020980.2
2534681704	Bacteria	Escherichia coli MP021561.2
2534681705	Bacteria	Escherichia coli MP021561.3
2534681706	Bacteria	Escherichia coli P0298942.7
2534681708	Bacteria	Escherichia coli KTE166
2534681709	Bacteria	Escherichia coli KTE157
2534681710	Bacteria	Escherichia coli KTE160
2534681735	Bacteria	Escherichia coli TW14301
2534681736	Bacteria	Escherichia coli TW09195
2534681737	Bacteria	Escherichia coli TW15901
2534681738	Bacteria	Escherichia coli TW14313
2534681742	Bacteria	Escherichia coli MS 117-3
2534681743	Bacteria	Escherichia coli MS 110-3
2534681744	Bacteria	Escherichia coli MS 16-3
2534681745	Bacteria	Escherichia coli MS 153-1
2534681757	Bacteria	Escherichia coli Envira 10/1
2534681758	Bacteria	Escherichia coli Envira 8/11
2534681759	Bacteria	Escherichia coli Jurua 20/10
2534681760	Bacteria	Escherichia coli Jurua 18/11
2534681761	Bacteria	Escherichia coli C-34666
2534681762	Bacteria	Escherichia coli ThroopD
2534681763	Bacteria	Escherichia coli 2729250
2534681764	Bacteria	Escherichia coli 174900
2534681765	Bacteria	Escherichia coli 2730450
2534681766	Bacteria	Escherichia coli 2730350
2534681772	Bacteria	Escherichia coli DEC13B
2534681773	Bacteria	Escherichia coli DEC11E
2534681774	Bacteria	Escherichia coli DEC12E
2534681776	Bacteria	Escherichia coli 09BKT078844
2534681780	Bacteria	Escherichia coli KTE179
2534681781	Bacteria	Escherichia coli KTE177
2534681782	Bacteria	Escherichia coli KTE180
2534681793	Bacteria	Escherichia coli S17
2534681810	Bacteria	Escherichia coli WV_060327
2534681831	Bacteria	Escherichia coli DEC8B
2534681832	Bacteria	Escherichia coli DEC8A
2534681833	Bacteria	Escherichia coli DEC7E
2534681834	Bacteria	Escherichia coli DEC7D
2534681835	Bacteria	Escherichia coli DEC8E
2534681836	Bacteria	Escherichia coli DEC9C
2534681876	Bacteria	Escherichia coli PA31
2534681877	Bacteria	Escherichia coli PA3
2534681878	Bacteria	Escherichia coli PA22
2534681897	Bacteria	Escherichia coli KTE95
2534681898	Bacteria	Escherichia coli KTE94
2534681899	Bacteria	Escherichia coli KTE90
2534681900	Bacteria	Escherichia coli KTE97
2534681912	Bacteria	Escherichia coli H730
2534681933	Bacteria	Escherichia coli DEC5C
2534681934	Bacteria	Escherichia coli DEC4E
2534681935	Bacteria	Escherichia coli DEC4D
2534681936	Bacteria	Escherichia coli DEC5A
2534681937	Bacteria	Escherichia coli DEC4F
2534681938	Bacteria	Escherichia coli DEC4A
2534681939	Bacteria	Escherichia coli DEC3F
2534681940	Bacteria	Escherichia coli DEC4C
2534681941	Bacteria	Escherichia coli DEC4B
2534681978	Bacteria	Escherichia coli O104:H4 HUSEC41
2534681979	Bacteria	Escherichia coli O104:H4 LB226692
2534681988	Bacteria	Escherichia coli O26:H11 CVM10026
2534681989	Bacteria	Escherichia coli O111:H8 CVM9534
2534681990	Bacteria	Escherichia coli O111:H8 CVM9570
2534681991	Bacteria	Escherichia coli O103:H2 CVM9450
2534681992	Bacteria	Escherichia coli O103:H25 CVM9340
2534681993	Bacteria	Escherichia coli O26:H11 CVM9942
2534681994	Bacteria	Escherichia coli PA47
2534681996	Bacteria	Escherichia coli PCN033
2534681997	Bacteria	Escherichia coli 8.0566
2534681998	Bacteria	Escherichia coli 8.0416
2534681999	Bacteria	Escherichia coli 7.1982
2534682000	Bacteria	Escherichia coli 8.2524
2534682001	Bacteria	Escherichia coli PA11
2534682002	Bacteria	Escherichia coli 8.0586
2534682003	Bacteria	Escherichia coli 8.0569
2534682051	Bacteria	Escherichia coli O104:H4 11-4632 C5
2534682052	Bacteria	Escherichia coli O104:H4 11-4632 C3
2534682053	Bacteria	Escherichia coli O104:H4 11-4632 C4
2534682060	Bacteria	Escherichia coli W26
2534682074	Bacteria	Escherichia coli KTE232
2534682078	Bacteria	Escherichia coli 2534-86
2534682080	Bacteria	Escherichia coli G58-1
2534682087	Bacteria	Escherichia coli P0304777.9
2534682088	Bacteria	Escherichia coli P0304777.10
2534682089	Bacteria	Escherichia coli P0304777.11
2534682090	Bacteria	Escherichia coli P0304777.12
2534682091	Bacteria	Escherichia coli P0304777.4
2534682092	Bacteria	Escherichia coli P0304777.5
2534682093	Bacteria	Escherichia coli P0304777.7
2534682094	Bacteria	Escherichia coli P0304777.8
2534682095	Bacteria	Escherichia coli P0304777.13
2534682096	Bacteria	Escherichia coli P0304777.14
2534682107	Bacteria	Escherichia coli 3.4870
2534682108	Bacteria	Escherichia coli 3006
2534682109	Bacteria	Escherichia coli 3.488
2534682139	Bacteria	Escherichia coli O103:H2 3.2608
2534682157	Bacteria	Escherichia coli STEC_DG131-3
2534682158	Bacteria	Escherichia coli STEC_C165-02
2534682159	Bacteria	Escherichia coli STEC_B2F1
2534682160	Bacteria	Escherichia coli STEC_94C
2534682161	Bacteria	Escherichia coli STEC_7v
2534682162	Bacteria	Escherichia coli E1167
2534682163	Bacteria	Escherichia coli STEC_O31
2534682166	Bacteria	Escherichia coli O104:H4 C236-11
2534682168	Bacteria	Escherichia coli P0305260.5
2534682169	Bacteria	Escherichia coli P0305260.3
2534682170	Bacteria	Escherichia coli P0305260.4
2534682171	Bacteria	Escherichia coli P0304816.14
2534682172	Bacteria	Escherichia coli P0304816.15
2534682173	Bacteria	Escherichia coli P0304816.12
2534682174	Bacteria	Escherichia coli P0304816.13
2534682175	Bacteria	Escherichia coli P0304816.10
2534682176	Bacteria	Escherichia coli P0304816.11
2534682222	Bacteria	Escherichia coli 541-15
2534682227	Bacteria	Escherichia coli FDA504
2534682228	Bacteria	Escherichia coli FDA505
2534682229	Bacteria	Escherichia coli FDA506
2534682230	Bacteria	Escherichia coli FDA507
2534682231	Bacteria	Escherichia coli EC4437
2534682232	Bacteria	Escherichia coli EC4439
2534682233	Bacteria	Escherichia coli EC4448
2534682234	Bacteria	Escherichia coli EC96038
2534682235	Bacteria	Escherichia coli FDA517
2534682236	Bacteria	Escherichia coli FRIK1985
2534682252	Bacteria	Escherichia coli PA7
2534682253	Bacteria	Escherichia coli PA5
2534682254	Bacteria	Escherichia coli PA9
2534682255	Bacteria	Escherichia coli PA8
2534682256	Bacteria	Escherichia coli PA45
2534682258	Bacteria	Escherichia coli PA49
2534682287	Bacteria	Escherichia coli BCE001_MS16
2534682294	Bacteria	Escherichia coli 95.0183
2534682295	Bacteria	Escherichia coli 95.0083
2534682296	Bacteria	Escherichia coli 93-001
2534682297	Bacteria	Escherichia coli 93.0056
2534682298	Bacteria	Escherichia coli 93.0055
2534682299	Bacteria	Escherichia coli 94.0618
2534682307	Bacteria	Escherichia coli NE037
2534682321	Bacteria	Escherichia coli NE1487
2534682324	Bacteria	Escherichia coli O157:H7 1044
2534682325	Bacteria	Escherichia coli O157:H7 1212
2534682327	Bacteria	Escherichia coli P0299438.11
2534682329	Bacteria	Escherichia coli AD30
2534682330	Bacteria	Escherichia coli P0299438.9
2534682331	Bacteria	Escherichia coli P0299438.8
2534682338	Bacteria	Escherichia coli H120
2537561506	Bacteria	Escherichia coli EC1865
2537561507	Bacteria	Escherichia coli EC1866
2537561508	Bacteria	Escherichia coli EC1863
2537561509	Bacteria	Escherichia coli EC1864
2537561510	Bacteria	Escherichia coli EC1856
2537561511	Bacteria	Escherichia coli EC1862
2537561512	Bacteria	Escherichia coli EC1849
2537561516	Bacteria	Escherichia coli O111:H8 CVM9574
2537561562	Bacteria	Escherichia coli P0304777.2
2537561575	Bacteria	Escherichia coli P0302308.5
2537561576	Bacteria	Escherichia coli P0302308.4
2537561603	Bacteria	Escherichia coli AA86
2537561604	Bacteria	Escherichia coli ARS4.2123
2537561605	Bacteria	Escherichia coli ATCC 700728
2537561670	Bacteria	Escherichia coli Nissle 1917
2537561684	Bacteria	Escherichia coli p0305293.6
2537561685	Bacteria	Escherichia coli p0305293.5
2537561686	Bacteria	Escherichia coli p0305293.4
2537561687	Bacteria	Escherichia coli p0305293.3
2537561688	Bacteria	Escherichia coli p0305293.2
2537561689	Bacteria	Escherichia coli p0305293.1
2537561690	Bacteria	Escherichia coli P0305260.15
2537561691	Bacteria	Escherichia coli P0305260.13
2537561692	Bacteria	Escherichia coli p0305293.8
2537561693	Bacteria	Escherichia coli p0305293.7
2537561709	Bacteria	Escherichia coli 97.1742
2537561710	Bacteria	Escherichia coli 99.0670
2537561711	Bacteria	Escherichia coli 97.0010
2537561712	Bacteria	Escherichia coli 99.0814
2537561713	Bacteria	Escherichia coli 99.0672
2537561714	Bacteria	Escherichia coli 99.0678
2537561715	Bacteria	Escherichia coli 99.0815
2537561716	Bacteria	Escherichia coli 99.0816
2537561727	Bacteria	Escherichia coli TW00353
2537561774	Bacteria	Escherichia coli 11-02093
2537561776	Bacteria	Escherichia coli 11-02318
2537561778	Bacteria	Escherichia coli O08
2537561779	Bacteria	Escherichia coli 11-02092
2537561823	Bacteria	Escherichia coli P0301867.4
2537561824	Bacteria	Escherichia coli P0301867.3
2537561825	Bacteria	Escherichia coli P0301867.7
2537561826	Bacteria	Escherichia coli P0301867.5
2537561827	Bacteria	Escherichia coli P0301867.11
2537561828	Bacteria	Escherichia coli P0301867.8
2537561829	Bacteria	Escherichia coli P0302293.3
2537561830	Bacteria	Escherichia coli P0302293.2
2537561831	Bacteria	Escherichia coli P0302293.6
2537561832	Bacteria	Escherichia coli O104:H4 Ec11-6006
2537561857	Bacteria	Escherichia coli KTE112
2537561858	Bacteria	Escherichia coli KTE113
2537561859	Bacteria	Escherichia coli KTE117
2537561928	Bacteria	Escherichia coli MP021552.11
2537561930	Bacteria	Escherichia coli 201600.1
2537561931	Bacteria	Escherichia coli 2851500
2537561932	Bacteria	Escherichia coli 2848050
2537561933	Bacteria	Escherichia coli 2846750
2537561934	Bacteria	Escherichia coli MP021552.8
2537561935	Bacteria	Escherichia coli MP021552.7
2537561936	Bacteria	Escherichia coli P02997067.6
2537561937	Bacteria	Escherichia coli 199900.1
2537561944	Bacteria	Escherichia coli O26:H11 900105 (10e)
2537561945	Bacteria	Escherichia coli O101:Hhnm B41
2537561946	Bacteria	Escherichia coli O157:H39 TW07793
2537561959	Bacteria	Escherichia coli KTE153
2537561965	Bacteria	Escherichia coli P0299438.2
2537561972	Bacteria	Escherichia coli KTE137
2537561973	Bacteria	Escherichia coli KTE133
2537561974	Bacteria	Escherichia coli KTE129
2537561975	Bacteria	Escherichia coli KTE131
2537561977	Bacteria	Escherichia coli LT-68
2537561978	Bacteria	Escherichia coli H252
2537561979	Bacteria	Escherichia coli TA007
2537561980	Bacteria	Escherichia coli EPECa12
2537561991	Bacteria	Escherichia coli E128010
2537561992	Bacteria	Escherichia coli EPECa14
2537562012	Bacteria	Escherichia coli BCE002_MS12
2537562013	Bacteria	Escherichia coli MP021017.12
2537562014	Bacteria	Escherichia coli BCE008_MS-13
2537562015	Bacteria	Escherichia coli BCE007_MS-11
2537562016	Bacteria	Escherichia coli 178900
2537562017	Bacteria	Escherichia coli 178200
2537562018	Bacteria	Escherichia coli BCE008_MS-01
2537562019	Bacteria	Escherichia coli 179550
2537562020	Bacteria	Escherichia coli BCE019_MS-13
2537562021	Bacteria	Escherichia coli BCE011_MS-01
2537562091	Bacteria	Escherichia coli H489
2537562092	Bacteria	Escherichia coli H494
2537562119	Bacteria	Escherichia coli P0305260.12
2537562150	Bacteria	Escherichia coli N1
2537562152	Bacteria	Escherichia coli MA6
2537562153	Bacteria	Escherichia coli NE098
2537562172	Bacteria	Escherichia coli STEC_S1191
2537562173	Bacteria	Escherichia coli cloneA_i1
2537562185	Bacteria	Escherichia coli 11-03439
2537562187	Bacteria	Escherichia coli 11-04080
2537562188	Bacteria	Escherichia coli O91:H21 96.0497
2537562189	Bacteria	Escherichia coli O76:H- 1.2264
2537562190	Bacteria	Escherichia coli O103:H6 93.0624
2537562191	Bacteria	Escherichia coli O111:H- 4.0522
2537562192	Bacteria	Escherichia coli O91:H- 99.0741
2537562193	Bacteria	Escherichia coli 11-02281
2537562194	Bacteria	Escherichia coli O111:H- JB1-95
2537562195	Bacteria	Escherichia coli O113:H12 96.154
2537562197	Bacteria	Escherichia coli 11-02913
2537562215	Bacteria	Escherichia coli P0302308.3
2537562216	Bacteria	Escherichia coli P0302308.2
2537562217	Bacteria	Escherichia coli P0298942.10
2537562218	Bacteria	Escherichia coli P0298942.9
2537562219	Bacteria	Escherichia coli P0298942.12
2537562220	Bacteria	Escherichia coli P0298942.11
2537562221	Bacteria	Escherichia coli P0298942.15
2537562222	Bacteria	Escherichia coli P0298942.14
2537562223	Bacteria	Escherichia coli P0302308.1
2537562231	Bacteria	Escherichia coli 3431
2540341016	Bacteria	Escherichia coli P0298942.8
2540341031	Bacteria	Escherichia coli KTE163
2540341091	Bacteria	Escherichia coli APEC O78
2541047097	Bacteria	Escherichia coli B108
2541047119	Bacteria	Escherichia coli 08BKT055439
2541047120	Bacteria	Escherichia coli T1282_01
2541047121	Bacteria	Escherichia coli T234_00
2541047122	Bacteria	Escherichia coli Bd5610_99
2541047123	Bacteria	Escherichia coli 09BKT076207
2541047124	Bacteria	Escherichia coli T924_01
2541047125	Bacteria	Escherichia coli 09BKT024447
2541047126	Bacteria	Escherichia coli 08BKT77219
2541047127	Bacteria	Escherichia coli T1840_97
2541047128	Bacteria	Escherichia coli O104:H4 E92/11
2541047163	Bacteria	Escherichia coli B102
2541047164	Bacteria	Escherichia coli B107
2541047165	Bacteria	Escherichia coli B7-1
2541047166	Bacteria	Escherichia coli B29-1
2541047167	Bacteria	Escherichia coli B36-1
2541047168	Bacteria	Escherichia coli B95
2541047169	Bacteria	Escherichia coli B90
2541047170	Bacteria	Escherichia coli B84
2541047171	Bacteria	Escherichia coli B83
2541047172	Bacteria	Escherichia coli B17
2541047173	Bacteria	Escherichia coli B105
2541047174	Bacteria	Escherichia coli B114
2541047175	Bacteria	Escherichia coli B113
2541047425	Bacteria	Escherichia coli B28-1
2541047426	Bacteria	Escherichia coli B7-2
2541047427	Bacteria	Escherichia coli B29-2
2541047428	Bacteria	Escherichia coli B36-2
2541047429	Bacteria	Escherichia coli B26-1
2541047430	Bacteria	Escherichia coli B26-2
2541047431	Bacteria	Escherichia coli B93
2541047432	Bacteria	Escherichia coli B40-2
2541047433	Bacteria	Escherichia coli B40-1
2541047434	Bacteria	Escherichia coli B94
2541047435	Bacteria	Escherichia coli B89
2541047436	Bacteria	Escherichia coli B103
2541047437	Bacteria	Escherichia coli B15
2541047438	Bacteria	Escherichia coli B109
2541047439	Bacteria	Escherichia coli B104
2541047440	Bacteria	Escherichia coli B85
2541047441	Bacteria	Escherichia coli B86
2541047442	Bacteria	Escherichia coli B49-2
2541047443	Bacteria	Escherichia coli B106
2541047444	Bacteria	Escherichia coli B112
2541047498	Bacteria	Escherichia coli B5-2
2541047499	Bacteria	Escherichia coli 2886-75
2541047500	Bacteria	Escherichia coli Tx1686
2541047501	Bacteria	Escherichia coli Tx3800
2541047502	Bacteria	Escherichia coli 14A
2541047595	Bacteria	Escherichia coli O10:K5(L):H4, ATCC 23506
2541047596	Bacteria	Escherichia coli O5:K4(L):H4, ATCC 23502
2541047678	Bacteria	Escherichia coli HVH 1 (4-6876161)
2541047679	Bacteria	Escherichia coli HVH 2 (4-6943160)
2541047680	Bacteria	Escherichia coli HVH 3 (4-7276001)
2541047681	Bacteria	Escherichia coli HVH 4 (4-7276109)
2541047682	Bacteria	Escherichia coli HVH 5 (4-7148410)
2541047683	Bacteria	Escherichia coli HVH 6 (3-8296502)
2541047684	Bacteria	Escherichia coli HVH 7 (4-7315031)
2541047685	Bacteria	Escherichia coli HVH 9 (4-6942539)
2541047686	Bacteria	Escherichia coli HVH 10 (4-6832164)
2541047687	Bacteria	Escherichia coli HVH 13 (4-7634056)
2541047688	Bacteria	Escherichia coli HVH 16 (4-7649002)
2541047689	Bacteria	Escherichia coli HVH 17 (4-7473087)
2541047690	Bacteria	Escherichia coli HVH 18 (4-8589585)
2541047691	Bacteria	Escherichia coli HVH 19 (4-7154984)
2541047692	Bacteria	Escherichia coli HVH 37 (4-2773848)
2541047693	Bacteria	Escherichia coli HVH 38 (4-2774682)
2541047694	Bacteria	Escherichia coli HVH 20 (4-5865042)
2541047695	Bacteria	Escherichia coli HVH 21 (4-4517873)
2541047696	Bacteria	Escherichia coli HVH 22 (4-2258986)
2541047697	Bacteria	Escherichia coli HVH 24 (4-5985145)
2541047698	Bacteria	Escherichia coli HVH 25 (4-5851939)
2541047699	Bacteria	Escherichia coli HVH 26 (4-5703913)
2541047700	Bacteria	Escherichia coli HVH 27 (4-7449267)
2541047701	Bacteria	Escherichia coli HVH 28 (4-0907367)
2541047702	Bacteria	Escherichia coli HVH 29 (4-3418073)
2541047703	Bacteria	Escherichia coli HVH 30 (4-2661829)
2541047704	Bacteria	Escherichia coli HVH 31 (4-2602156)
2541047705	Bacteria	Escherichia coli HVH 32 (4-3773988)
2541047706	Bacteria	Escherichia coli HVH 33 (4-2174936)
2541047707	Bacteria	Escherichia coli HVH 35 (4-2962667)
2541047708	Bacteria	Escherichia coli HVH 39 (4-2679949)
2541047709	Bacteria	Escherichia coli HVH 40 (4-1219782)
2541047710	Bacteria	Escherichia coli HVH 41 (4-2677849)
2541047711	Bacteria	Escherichia coli HVH 42 (4-2100061)
2541047712	Bacteria	Escherichia coli HVH 43 (4-2173468)
2541047713	Bacteria	Escherichia coli HVH 44 (4-2298570)
2541047714	Bacteria	Escherichia coli HVH 45 (4-3129918)
2541047715	Bacteria	Escherichia coli HVH 46 (4-2758776)
2541047716	Bacteria	Escherichia coli HVH 48 (4-2658593)
2541047717	Bacteria	Escherichia coli HVH 51 (4-2172526)
2541047718	Bacteria	Escherichia coli HVH 53 (4-0631051)
2541047719	Bacteria	Escherichia coli HVH 55 (4-2646161)
2541047720	Bacteria	Escherichia coli HVH 56 (4-2153033)
2541047721	Bacteria	Escherichia coli HVH 58 (4-2839709)
2541047722	Bacteria	Escherichia coli HVH 59 (4-1119338)
2541047723	Bacteria	Escherichia coli HVH 61 (4-2736020)
2541047724	Bacteria	Escherichia coli HVH 63 (4-2542528)
2541047725	Bacteria	Escherichia coli HVH 65 (4-2262045)
2541047726	Bacteria	Escherichia coli HVH 68 (4-0888028)
2541047727	Bacteria	Escherichia coli HVH 69 (4-2837072)
2541047728	Bacteria	Escherichia coli HVH 70 (4-2963531)
2541047729	Bacteria	Escherichia coli HVH 73 (4-2393174)
2541047730	Bacteria	Escherichia coli HVH 74 (4-1034782)
2541047731	Bacteria	Escherichia coli HVH 76 (4-2538717)
2541047732	Bacteria	Escherichia coli HVH 77 (4-2605759)
2541047733	Bacteria	Escherichia coli HVH 78 (4-2735946)
2541047734	Bacteria	Escherichia coli HVH 79 (4-2512823)
2541047735	Bacteria	Escherichia coli HVH 80 (4-2428830)
2541047736	Bacteria	Escherichia coli HVH 82 (4-2209276)
2541047737	Bacteria	Escherichia coli HVH 84 (4-1021478)
2541047738	Bacteria	Escherichia coli HVH 85 (4-0792144)
2541047739	Bacteria	Escherichia coli HVH 87 (4-5977630)
2541047740	Bacteria	Escherichia coli HVH 88 (4-5854636)
2541047741	Bacteria	Escherichia coli HVH 89 (4-5885604)
2541047742	Bacteria	Escherichia coli HVH 90 (4-3191362)
2541047743	Bacteria	Escherichia coli HVH 95 (4-6074464)
2541047744	Bacteria	Escherichia coli HVH 96 (4-5934869)
2541047745	Bacteria	Escherichia coli HVH 100 (4-2850729)
2541047746	Bacteria	Escherichia coli HVH 102 (4-6906788)
2541047747	Bacteria	Escherichia coli HVH 103 (4-5904188)
2541047748	Bacteria	Escherichia coli HVH 104 (4-6977960)
2541047749	Bacteria	Escherichia coli HVH 106 (4-6881831)
2541047750	Bacteria	Escherichia coli HVH 107 (4-5860571)
2541047751	Bacteria	Escherichia coli HVH 109 (4-6977162)
2541047752	Bacteria	Escherichia coli HVH 110 (4-6978754)
2541047753	Bacteria	Escherichia coli HVH 111 (4-7039018)
2541047754	Bacteria	Escherichia coli HVH 112 (4-5987253)
2541047755	Bacteria	Escherichia coli HVH 113 (4-7535473)
2541047756	Bacteria	Escherichia coli HVH 114 (4-7037740)
2541047757	Bacteria	Escherichia coli HVH 115 (4-4465997)
2541047758	Bacteria	Escherichia coli HVH 115 (4-4465989)
2541047759	Bacteria	Escherichia coli HVH 116 (4-6879942)
2541047760	Bacteria	Escherichia coli HVH 117 (4-6857191)
2541047761	Bacteria	Escherichia coli HVH 118 (4-7345399)
2541047762	Bacteria	Escherichia coli HVH 119 (4-6879578)
2541047763	Bacteria	Escherichia coli HVH 120 (4-6978681)
2541047764	Bacteria	Escherichia coli HVH 130 (4-7036876)
2541047765	Bacteria	Escherichia coli HVH 132 (4-6876862)
2541047766	Bacteria	Escherichia coli HVH 133 (4-4466519)
2541047767	Bacteria	Escherichia coli HVH 134 (4-6073441)
2541047768	Bacteria	Escherichia coli HVH 135 (4-4449320)
2541047769	Bacteria	Escherichia coli HVH 137 (4-2124971)
2541047770	Bacteria	Escherichia coli HVH 138 (4-6066704)
2541047771	Bacteria	Escherichia coli HVH 139 (4-3192644)
2541047772	Bacteria	Escherichia coli HVH 140 (4-5894387)
2541047773	Bacteria	Escherichia coli HVH 141 (4-5995973)
2541047774	Bacteria	Escherichia coli HVH 121 (4-6877826)
2541047775	Bacteria	Escherichia coli HVH 122 (4-6851606)
2541047776	Bacteria	Escherichia coli HVH 125 (4-2634716)
2541047777	Bacteria	Escherichia coli HVH 126 (4-6034225)
2541047778	Bacteria	Escherichia coli HVH 127 (4-7303629)
2541047779	Bacteria	Escherichia coli HVH 128 (4-7030436)
2541047780	Bacteria	Escherichia coli HVH 142 (4-5627451)
2541047781	Bacteria	Escherichia coli HVH 143 (4-5674999)
2541047782	Bacteria	Escherichia coli HVH 144 (4-4451937)
2541047783	Bacteria	Escherichia coli HVH 145 (4-5672112)
2541047784	Bacteria	Escherichia coli HVH 146 (4-3189767)
2541047785	Bacteria	Escherichia coli HVH 147 (4-5893887)
2541047786	Bacteria	Escherichia coli HVH 149 (4-4451880)
2541047787	Bacteria	Escherichia coli HVH 150 (4-3258106)
2541047788	Bacteria	Escherichia coli HVH 151 (4-5755573)
2541047789	Bacteria	Escherichia coli HVH 153 (3-9344314)
2541047790	Bacteria	Escherichia coli HVH 154 (4-5636698)
2541047791	Bacteria	Escherichia coli HVH 155 (4-4509048)
2541047792	Bacteria	Escherichia coli HVH 156 (4-3206505)
2541047793	Bacteria	Escherichia coli HVH 157 (4-3406229)
2541047794	Bacteria	Escherichia coli HVH 158 (4-3224287)
2541047795	Bacteria	Escherichia coli HVH 182 (4-0985554)
2541047796	Bacteria	Escherichia coli HVH 159 (4-5818141)
2541047797	Bacteria	Escherichia coli HVH 176 (4-3428664)
2541047798	Bacteria	Escherichia coli HVH 175 (4-3405184)
2541047799	Bacteria	Escherichia coli HVH 173 (3-9175482)
2541047800	Bacteria	Escherichia coli HVH 172 (4-3248542)
2541047801	Bacteria	Escherichia coli HVH 171 (4-3191958)
2541047802	Bacteria	Escherichia coli HVH 170 (4-3026949)
2541047803	Bacteria	Escherichia coli HVH 169 (4-1075578)
2541047804	Bacteria	Escherichia coli HVH 167 (4-6073565)
2541047805	Bacteria	Escherichia coli HVH 164 (4-5953081)
2541047806	Bacteria	Escherichia coli HVH 163 (4-4697553)
2541047807	Bacteria	Escherichia coli HVH 162 (4-5627982)
2541047808	Bacteria	Escherichia coli HVH 161 (4-3119890)
2541047809	Bacteria	Escherichia coli HVH 160 (4-5695937)
2541047810	Bacteria	Escherichia coli HVH 180 (4-3051617)
2541047811	Bacteria	Escherichia coli HVH 199 (4-5670322)
2541047812	Bacteria	Escherichia coli HVH 198 (4-3206106)
2541047813	Bacteria	Escherichia coli HVH 197 (4-4466217)
2541047814	Bacteria	Escherichia coli HVH 196 (4-4530470)
2541047815	Bacteria	Escherichia coli HVH 195 (3-7155360)
2541047816	Bacteria	Escherichia coli HVH 194 (4-2356805)
2541047817	Bacteria	Escherichia coli HVH 193 (4-3331423)
2541047818	Bacteria	Escherichia coli HVH 192 (4-3054470)
2541047819	Bacteria	Escherichia coli HVH 191 (3-9341900)
2541047820	Bacteria	Escherichia coli HVH 190 (4-3255514)
2541047821	Bacteria	Escherichia coli HVH 189 (4-3220125)
2541047822	Bacteria	Escherichia coli HVH 188 (4-2356988)
2541047823	Bacteria	Escherichia coli HVH 187 (4-4471660)
2541047824	Bacteria	Escherichia coli HVH 186 (4-3405044)
2541047825	Bacteria	Escherichia coli HVH 185 (4-2876639)
2541047826	Bacteria	Escherichia coli HVH 184 (4-3343286)
2541047827	Bacteria	Escherichia coli HVH 183 (4-3205932)
2541047828	Bacteria	Escherichia coli HVH 200 (4-4449924)
2541047829	Bacteria	Escherichia coli HVH 216 (4-3042952)
2541047830	Bacteria	Escherichia coli HVH 202 (4-3163997)
2541047831	Bacteria	Escherichia coli HVH 203 (4-3126218)
2541047832	Bacteria	Escherichia coli HVH 204 (4-3112802)
2541047833	Bacteria	Escherichia coli HVH 205 (4-3094677)
2541047834	Bacteria	Escherichia coli HVH 206 (4-3128229)
2541047835	Bacteria	Escherichia coli HVH 207 (4-3113221)
2541047836	Bacteria	Escherichia coli HVH 208 (4-3112292)
2541047837	Bacteria	Escherichia coli HVH 209 (4-3062651)
2541047838	Bacteria	Escherichia coli HVH 210 (4-3042480)
2541047839	Bacteria	Escherichia coli HVH 211 (4-3041891)
2541047840	Bacteria	Escherichia coli HVH 212 (3-9305343)
2541047841	Bacteria	Escherichia coli HVH 213 (4-3042928)
2541047842	Bacteria	Escherichia coli HVH 215 (4-3008371)
2541047843	Bacteria	Escherichia coli HVH 201 (4-4459431)
2541047844	Bacteria	Escherichia coli HVH 223 (4-2976528)
2541047845	Bacteria	Escherichia coli HVH 225 (4-1273116)
2541047846	Bacteria	Escherichia coli HVH 227 (4-2277670)
2541047847	Bacteria	Escherichia coli HVH 228 (4-7787030)
2541047848	Bacteria	Escherichia coli KOEGE 3 (4a)
2541047849	Bacteria	Escherichia coli KOEGE 7 (16a)
2541047850	Bacteria	Escherichia coli KOEGE 10 (25a)
2541047851	Bacteria	Escherichia coli KOEGE 30 (63a)
2541047852	Bacteria	Escherichia coli KOEGE 32 (66a)
2541047853	Bacteria	Escherichia coli KOEGE 33 (68a)
2541047854	Bacteria	Escherichia coli KOEGE 40 (102a)
2541047855	Bacteria	Escherichia coli KOEGE 43 (105a)
2541047856	Bacteria	Escherichia coli KOEGE 44 (106a)
2541047857	Bacteria	Escherichia coli HVH 217 (4-1022806)
2541047858	Bacteria	Escherichia coli HVH 218 (4-4500903)
2541047859	Bacteria	Escherichia coli HVH 220 (4-5876842)
2541047860	Bacteria	Escherichia coli HVH 221 (4-3136817)
2541047861	Bacteria	Escherichia coli HVH 222 (4-2977443)
2541047862	Bacteria	Escherichia coli KOEGE 56 (169a)
2541047863	Bacteria	Escherichia coli KOEGE 58 (171a)
2541047864	Bacteria	Escherichia coli UMEA 3053-1
2541047865	Bacteria	Escherichia coli UMEA 3052-1
2541047866	Bacteria	Escherichia coli UMEA 3041-1
2541047867	Bacteria	Escherichia coli UMEA 3033-1
2541047868	Bacteria	Escherichia coli UMEA 3022-1
2541047869	Bacteria	Escherichia coli UMEA 3014-1
2541047870	Bacteria	Escherichia coli KOEGE 131 (358a)
2541047871	Bacteria	Escherichia coli KOEGE 118 (317a)
2541047872	Bacteria	Escherichia coli KOEGE 77 (202a)
2541047873	Bacteria	Escherichia coli KOEGE 73 (195a)
2541047874	Bacteria	Escherichia coli KOEGE 71 (186a)
2541047875	Bacteria	Escherichia coli KOEGE 70 (185a)
2541047876	Bacteria	Escherichia coli KOEGE 68 (182a)
2541047877	Bacteria	Escherichia coli KOEGE 62 (175a)
2541047878	Bacteria	Escherichia coli KOEGE 61 (174a)
2541047879	Bacteria	Escherichia coli UMEA 3065-1
2541047880	Bacteria	Escherichia coli UMEA 3155-1
2541047881	Bacteria	Escherichia coli UMEA 3151-1
2541047882	Bacteria	Escherichia coli UMEA 3150-1
2541047883	Bacteria	Escherichia coli UMEA 3144-1
2541047884	Bacteria	Escherichia coli UMEA 3140-1
2541047885	Bacteria	Escherichia coli UMEA 3139-1
2541047886	Bacteria	Escherichia coli UMEA 3124-1
2541047887	Bacteria	Escherichia coli UMEA 3122-1
2541047888	Bacteria	Escherichia coli UMEA 3121-1
2541047889	Bacteria	Escherichia coli UMEA 3117-1
2541047890	Bacteria	Escherichia coli UMEA 3113-1
2541047891	Bacteria	Escherichia coli UMEA 3108-1
2541047892	Bacteria	Escherichia coli UMEA 3097-1
2541047893	Bacteria	Escherichia coli UMEA 3088-1
2541047894	Bacteria	Escherichia coli UMEA 3087-1
2541047895	Bacteria	Escherichia coli UMEA 3152-1
2541047896	Bacteria	Escherichia coli UMEA 3190-1
2541047897	Bacteria	Escherichia coli UMEA 3193-1
2541047898	Bacteria	Escherichia coli UMEA 3199-1
2541047899	Bacteria	Escherichia coli UMEA 3200-1
2541047900	Bacteria	Escherichia coli UMEA 3161-1
2541047901	Bacteria	Escherichia coli UMEA 3162-1
2541047902	Bacteria	Escherichia coli UMEA 3163-1
2541047903	Bacteria	Escherichia coli UMEA 3172-1
2541047904	Bacteria	Escherichia coli UMEA 3173-1
2541047905	Bacteria	Escherichia coli UMEA 3174-1
2541047906	Bacteria	Escherichia coli UMEA 3175-1
2541047907	Bacteria	Escherichia coli UMEA 3176-1
2541047908	Bacteria	Escherichia coli UMEA 3178-1
2541047909	Bacteria	Escherichia coli UMEA 3180-1
2541047910	Bacteria	Escherichia coli UMEA 3185-1
2541047911	Bacteria	Escherichia coli UMEA 3159-1
2541047912	Bacteria	Escherichia coli UMEA 3160-1
2541047913	Bacteria	Escherichia coli UMEA 3201-1
2541047914	Bacteria	Escherichia coli UMEA 3257-1
2541047915	Bacteria	Escherichia coli UMEA 3206-1
2541047916	Bacteria	Escherichia coli UMEA 3208-1
2541047917	Bacteria	Escherichia coli UMEA 3212-1
2541047918	Bacteria	Escherichia coli UMEA 3215-1
2541047919	Bacteria	Escherichia coli UMEA 3216-1
2541047920	Bacteria	Escherichia coli UMEA 3217-1
2541047921	Bacteria	Escherichia coli UMEA 3220-1
2541047922	Bacteria	Escherichia coli UMEA 3221-1
2541047923	Bacteria	Escherichia coli UMEA 3222-1
2541047924	Bacteria	Escherichia coli UMEA 3230-1
2541047925	Bacteria	Escherichia coli UMEA 3233-1
2541047926	Bacteria	Escherichia coli UMEA 3240-1
2541047927	Bacteria	Escherichia coli UMEA 3244-1
2541047928	Bacteria	Escherichia coli UMEA 3203-1
2541047929	Bacteria	Escherichia coli UMEA 3264-1
2541047930	Bacteria	Escherichia coli UMEA 3268-1
2541047931	Bacteria	Escherichia coli UMEA 3271-1
2541047932	Bacteria	Escherichia coli UMEA 3292-1
2541047933	Bacteria	Escherichia coli UMEA 3298-1
2541047934	Bacteria	Escherichia coli UMEA 3304-1
2541047935	Bacteria	Escherichia coli UMEA 3391-1
2541047936	Bacteria	Escherichia coli UMEA 3317-1
2541047937	Bacteria	Escherichia coli UMEA 3318-1
2541047938	Bacteria	Escherichia coli UMEA 3329-1
2541047939	Bacteria	Escherichia coli UMEA 3337-1
2541047940	Bacteria	Escherichia coli UMEA 3341-1
2541047941	Bacteria	Escherichia coli UMEA 3355-1
2541047942	Bacteria	Escherichia coli UMEA 3314-1
2541047943	Bacteria	Escherichia coli UMEA 3490-1
2541047944	Bacteria	Escherichia coli UMEA 3585-1
2541047945	Bacteria	Escherichia coli UMEA 3592-1
2541047946	Bacteria	Escherichia coli UMEA 3609-1
2541047947	Bacteria	Escherichia coli UMEA 3617-1
2541047948	Bacteria	Escherichia coli UMEA 3632-1
2541047949	Bacteria	Escherichia coli UMEA 3702-1
2541047950	Bacteria	Escherichia coli UMEA 3656-1
2541047951	Bacteria	Escherichia coli UMEA 3662-1
2541047952	Bacteria	Escherichia coli UMEA 3671-1
2541047953	Bacteria	Escherichia coli UMEA 3682-1
2541047954	Bacteria	Escherichia coli UMEA 3687-1
2541047955	Bacteria	Escherichia coli UMEA 3694-1
2541047956	Bacteria	Escherichia coli UMEA 3821-1
2541047957	Bacteria	Escherichia coli UMEA 3805-1
2541047958	Bacteria	Escherichia coli UMEA 3889-1
2541047959	Bacteria	Escherichia coli UMEA 3893-1
2541047960	Bacteria	Escherichia coli UMEA 3899-1
2541047961	Bacteria	Escherichia coli UMEA 3955-1
2541047962	Bacteria	Escherichia coli UMEA 4075-1
2541047963	Bacteria	Escherichia coli UMEA 4076-1
2541047964	Bacteria	Escherichia coli UMEA 4207-1
2541047965	Bacteria	Escherichia coli UMEA 3703-1
2541047966	Bacteria	Escherichia coli UMEA 3705-1
2541047967	Bacteria	Escherichia coli UMEA 3707-1
2541047968	Bacteria	Escherichia coli UMEA 3718-1
2541047969	Bacteria	Escherichia coli UMEA 3834-1
2545824644	Bacteria	Escherichia coli TW07509
2545824707	Bacteria	Escherichia coli 2733950
2545824708	Bacteria	Escherichia coli 179100
2545824709	Bacteria	Escherichia coli P0299483.3
2545824710	Bacteria	Escherichia coli P0298942.3
2545824711	Bacteria	Escherichia coli P0298942.4
2545824712	Bacteria	Escherichia coli P0299483.1
2545824713	Bacteria	Escherichia coli P0299483.2
2545824714	Bacteria	Escherichia coli BCE006_MS-23
2545824715	Bacteria	Escherichia coli P0305260.2
2545824716	Bacteria	Escherichia coli P0301867.13
2545824717	Bacteria	Escherichia coli P0301904.3
2545824718	Bacteria	Escherichia coli P0301867.2
2545824719	Bacteria	Escherichia coli p0305293.14
2545824741	Bacteria	Escherichia coli ATCC 25922
2545824742	Bacteria	Escherichia coli E2265
2547132041	Bacteria	Escherichia coli K-12 MG1655star
2547132208	Bacteria	Escherichia coli OP50
2547132214	Bacteria	Escherichia coli EC536
2547132215	Bacteria	Escherichia coli EC4205
2547132216	Bacteria	Escherichia coli EC4191
2547132217	Bacteria	Escherichia coli EC4127
2547132218	Bacteria	Escherichia coli EC4084
2547132219	Bacteria	Escherichia coli EC4192
2547132220	Bacteria	Escherichia coli EC4009
2547132252	Bacteria	Escherichia coli O26:H11 H30
2547132253	Bacteria	Escherichia coli O45:H2 95.0941
2547132254	Bacteria	Escherichia coli O88:H25 97.0264
2547132255	Bacteria	Escherichia coli O2:H- 9.1649
2547132277	Bacteria	Escherichia coli TW10598
2547132278	Bacteria	Escherichia coli TW10722
2547132279	Bacteria	Escherichia coli TW10828
2547132280	Bacteria	Escherichia coli TW11681
2547132281	Bacteria	Escherichia coli TW14425
2547132386	Bacteria	Escherichia coli O104:H4 H112180280
2547132393	Bacteria	Escherichia coli O104:H4 TY-2482
2547132415	Bacteria	Escherichia coli 174750
2547132417	Bacteria	Escherichia coli 2854350
2547132418	Bacteria	Escherichia coli MP020980.1
2547132420	Bacteria	Escherichia coli P0302293.7
2547132421	Bacteria	Escherichia coli P0305260.1
2547132488	Bacteria	Escherichia coli P0304799.3
2548876525	Bacteria	Escherichia coli O104:H4 H112180541
2548876528	Bacteria	Escherichia coli O104:H4 H112180282
2548876529	Bacteria	Escherichia coli O104:H4 H112180283
2548876530	Bacteria	Escherichia coli O104:H4 H112180540
2548876692	Bacteria	Escherichia coli O113:H21 CL-3
2548876693	Bacteria	Escherichia coli O91:H21 B2F1
2548876694	Bacteria	Escherichia coli O121:H19 MT#2
2548876695	Bacteria	Escherichia coli O45:H2 03-EN-705
2548876696	Bacteria	Escherichia coli O145:H28 4865/96
2548876697	Bacteria	Escherichia coli O103:H25 NIPH-11060424
2548876698	Bacteria	Escherichia coli C1214_90
2548876699	Bacteria	Escherichia coli C12_92
2548876700	Bacteria	Escherichia coli C1244_91
2548876701	Bacteria	Escherichia coli C155_11
2548876702	Bacteria	Escherichia coli C154_11
2548876703	Bacteria	Escherichia coli C157_11
2548876852	Bacteria	Escherichia coli C170_11
2548876853	Bacteria	Escherichia coli C238_91
2548876854	Bacteria	Escherichia coli C353_09
2548876855	Bacteria	Escherichia coli C354_03B
2548876856	Bacteria	Escherichia coli C458_10
2548876857	Bacteria	Escherichia coli C418_89
2548876858	Bacteria	Escherichia coli C581_05
2548876859	Bacteria	Escherichia coli C586_05
2548876860	Bacteria	Escherichia coli C527_94
2548876861	Bacteria	Escherichia coli C639_08
2548876862	Bacteria	Escherichia coli C732_98
2548876863	Bacteria	Escherichia coli C751_03
2548876864	Bacteria	Escherichia coli C82_11
2548876865	Bacteria	Escherichia coli C807_09
2548876866	Bacteria	Escherichia coli C93_11
2548876867	Bacteria	Escherichia coli C900_01
2548876868	Bacteria	Escherichia coli C166_11
2548876869	Bacteria	Escherichia coli O104:H4 ON2010
2548876932	Bacteria	Escherichia coli C161_11
2548876933	Bacteria	Escherichia coli C2139_99
2548876934	Bacteria	Escherichia coli C213_10
2548876935	Bacteria	Escherichia coli C283_09
2548876936	Bacteria	Escherichia coli C295_10
2548876937	Bacteria	Escherichia coli C262_10
2548876938	Bacteria	Escherichia coli C260_92
2548876939	Bacteria	Escherichia coli C343_08
2548876940	Bacteria	Escherichia coli C347_93
2548876941	Bacteria	Escherichia coli C341_10
2548876942	Bacteria	Escherichia coli C488_07
2548876943	Bacteria	Escherichia coli C40_11
2548876944	Bacteria	Escherichia coli C497_10
2548876945	Bacteria	Escherichia coli C496_10
2548876946	Bacteria	Escherichia coli C652_10
2548876947	Bacteria	Escherichia coli C58_11
2548876948	Bacteria	Escherichia coli C725_88
2548876949	Bacteria	Escherichia coli C654_09
2548876950	Bacteria	Escherichia coli C717_10
2548876951	Bacteria	Escherichia coli C743_03
2548876952	Bacteria	Escherichia coli C78_09C
2548876953	Bacteria	Escherichia coli C799_92
2548876954	Bacteria	Escherichia coli C796_10
2548876955	Bacteria	Escherichia coli C79_08
2548876956	Bacteria	Escherichia coli C80_08
2548876957	Bacteria	Escherichia coli C792_92
2548876958	Bacteria	Escherichia coli C824_10
2548876959	Bacteria	Escherichia coli C87_11
2548876960	Bacteria	Escherichia coli C844_97
2548876961	Bacteria	Escherichia coli C842_97
2548876962	Bacteria	Escherichia coli C887_10
2548876963	Bacteria	Escherichia coli C9_92
2548876964	Bacteria	Escherichia coli OK1114
2548876965	Bacteria	Escherichia coli O104:H4 ON2011
2548876966	Bacteria	Escherichia coli LCT-EC106
2548877009	Bacteria	Escherichia coli NCCP15647
2548877010	Bacteria	Escherichia coli NCCP15658
2548877011	Bacteria	Escherichia coli NCCP15657
2551306139	Bacteria	Escherichia coli O157:H- 493-89
2551306392	Bacteria	Escherichia coli EC302/04
2551306487	Bacteria	Escherichia coli LCT-EC52
2551306488	Bacteria	Escherichia coli LCT-EC59
2551306491	Bacteria	Escherichia coli O157:H7 H093800014
2551306525	Bacteria	Escherichia coli IMT2125
2551306526	Bacteria	Escherichia coli chi7122
2551306674	Bacteria	Escherichia coli O91
2551306675	Bacteria	Escherichia coli O91
2554235122	Bacteria	Escherichia coli K-12 subMG1655
2554235123	Bacteria	Escherichia coli HM69
2554235124	Bacteria	Escherichia coli HM65
2554235125	Bacteria	Escherichia coli HM26
2554235126	Bacteria	Escherichia coli HM46
2554235127	Bacteria	Escherichia coli HM27
2554235177	Bacteria	Escherichia coli 112469218-isolate1
2554235179	Bacteria	Escherichia coli 112469215-isolate1
2554235180	Bacteria	Escherichia coli AB42410445-isolate1
2554235181	Bacteria	Escherichia coli MC6003
2554235182	Bacteria	Escherichia coli AB42554418-isolate1
2554235183	Bacteria	Escherichia coli AB42602061-isolate1
2554235184	Bacteria	Escherichia coli MC19
2554235185	Bacteria	Escherichia coli MC23
2554235186	Bacteria	Escherichia coli MC21
2554235187	Bacteria	Escherichia coli AB43739056-isolate1
2554235188	Bacteria	Escherichia coli MC6002
2554235189	Bacteria	Escherichia coli IMT8073
2554235190	Bacteria	Escherichia coli O157 NCCP15738
2554235192	Bacteria	Escherichia coli O157 NCCP15739
2554235297	Bacteria	Escherichia coli O127:H6 E2348/69 subCVDNalr
2554235304	Bacteria	Escherichia coli O127:H6 E2348/69 subUMD753
2554235344	Bacteria	Escherichia coli K-12 subMDS42
2554235419	Bacteria	Escherichia coli LY180
2558309052	Bacteria	Escherichia coli JJ1886
2558860161	Bacteria	Escherichia coli KTE73
2558860227	Bacteria	Escherichia coli O145:H28 RM13516
2558860253	Bacteria	Escherichia coli C321.deltaA
2558860288	Bacteria	Escherichia coli ECC-Z
2558860289	Bacteria	Escherichia coli ECC-1470
2558860290	Bacteria	Escherichia coli ECA-727
2558860291	Bacteria	Escherichia coli ECA-0157
2558860472	Bacteria	Escherichia coli P4-96
2558860473	Bacteria	Escherichia coli P4-NR
2558860904	Bacteria	Escherichia coli B28-2
2561511241	Bacteria	Escherichia coli UMNK88
2562617057	Bacteria	Escherichia coli O144 53638
2562617085	Bacteria	Escherichia coli O157:H7 EC4042
2562617086	Bacteria	Escherichia coli O157:H7 EC4045
2562617087	Bacteria	Escherichia coli O157:H7 EC4206
2562617113	Bacteria	Escherichia coli O157:H43 T22
2562617133	Bacteria	Escherichia coli E1777
2563366742	Bacteria	Escherichia coli O104:H4 GOS1
2563366743	Bacteria	Escherichia coli O104:H4 GOS2
2563366768	Bacteria	Escherichia coli 8624
2563366769	Bacteria	Escherichia coli K-12 subMG1655
2563366797	Bacteria	Escherichia coli KTE111
2563366798	Bacteria	Escherichia coli KTE11
2563366799	Bacteria	Escherichia coli KTE108
2563366800	Bacteria	Escherichia coli KTE107
2563366801	Bacteria	Escherichia coli KTE104
2563366802	Bacteria	Escherichia coli KTE103
2563366803	Bacteria	Escherichia coli KTE102
2563366804	Bacteria	Escherichia coli KTE101
2563366805	Bacteria	Escherichia coli KTE100
2563366806	Bacteria	Escherichia coli KTE10
2563366807	Bacteria	Escherichia coli KTE1
2563366819	Bacteria	Escherichia coli KTE144
2563366820	Bacteria	Escherichia coli KTE146
2563366821	Bacteria	Escherichia coli KTE143
2563366822	Bacteria	Escherichia coli KTE142
2563366823	Bacteria	Escherichia coli KTE141
2563366824	Bacteria	Escherichia coli KTE140
2563366825	Bacteria	Escherichia coli KTE14
2563366826	Bacteria	Escherichia coli KTE136
2563366827	Bacteria	Escherichia coli KTE135
2563366828	Bacteria	Escherichia coli KTE134
2563366829	Bacteria	Escherichia coli KTE132
2563366830	Bacteria	Escherichia coli KTE130
2563366831	Bacteria	Escherichia coli KTE13
2563366832	Bacteria	Escherichia coli KTE127
2563366833	Bacteria	Escherichia coli KTE126
2563366834	Bacteria	Escherichia coli KTE125
2563366835	Bacteria	Escherichia coli KTE123
2563366836	Bacteria	Escherichia coli KTE122
2563366837	Bacteria	Escherichia coli KTE121
2563366838	Bacteria	Escherichia coli KTE120
2563366839	Bacteria	Escherichia coli KTE12
2563366840	Bacteria	Escherichia coli KTE119
2563366841	Bacteria	Escherichia coli KTE118
2563366842	Bacteria	Escherichia coli KTE116
2563366843	Bacteria	Escherichia coli KTE147
2563366844	Bacteria	Escherichia coli KTE114
2563366845	Bacteria	Escherichia coli KTE115
2563366846	Bacteria	Escherichia coli KTE15
2563366848	Bacteria	Escherichia coli KTE154
2563366849	Bacteria	Escherichia coli KTE155
2563366850	Bacteria	Escherichia coli KTE156
2563366851	Bacteria	Escherichia coli KTE158
2563366852	Bacteria	Escherichia coli KTE159
2563366853	Bacteria	Escherichia coli KTE16
2563366854	Bacteria	Escherichia coli KTE161
2563366855	Bacteria	Escherichia coli KTE162
2563366856	Bacteria	Escherichia coli KTE165
2563366857	Bacteria	Escherichia coli KTE167
2563366858	Bacteria	Escherichia coli KTE169
2563366859	Bacteria	Escherichia coli KTE17
2563366860	Bacteria	Escherichia coli KTE170
2563366861	Bacteria	Escherichia coli KTE171
2563366862	Bacteria	Escherichia coli KTE173
2563366863	Bacteria	Escherichia coli KTE175
2563366864	Bacteria	Escherichia coli KTE178
2563366865	Bacteria	Escherichia coli KTE18
2563366866	Bacteria	Escherichia coli KTE181
2563366867	Bacteria	Escherichia coli KTE182
2563366868	Bacteria	Escherichia coli KTE183
2563366869	Bacteria	Escherichia coli KTE184
2563366870	Bacteria	Escherichia coli KTE185
2563366871	Bacteria	Escherichia coli KTE207
2563366872	Bacteria	Escherichia coli KTE215
2563366873	Bacteria	Escherichia coli KTE209
2563366874	Bacteria	Escherichia coli KTE21
2563366875	Bacteria	Escherichia coli KTE210
2563366876	Bacteria	Escherichia coli KTE211
2563366877	Bacteria	Escherichia coli KTE212
2563366878	Bacteria	Escherichia coli KTE213
2563366879	Bacteria	Escherichia coli KTE19
2563366880	Bacteria	Escherichia coli KTE190
2563366881	Bacteria	Escherichia coli KTE191
2563366882	Bacteria	Escherichia coli KTE192
2563366883	Bacteria	Escherichia coli KTE193
2563366884	Bacteria	Escherichia coli KTE194
2563366885	Bacteria	Escherichia coli KTE195
2563366886	Bacteria	Escherichia coli KTE196
2563366887	Bacteria	Escherichia coli KTE197
2563366888	Bacteria	Escherichia coli KTE198
2563366889	Bacteria	Escherichia coli KTE199
2563366890	Bacteria	Escherichia coli KTE2
2563366891	Bacteria	Escherichia coli KTE20
2563366892	Bacteria	Escherichia coli KTE200
2563366893	Bacteria	Escherichia coli KTE201
2563366894	Bacteria	Escherichia coli KTE202
2563366895	Bacteria	Escherichia coli KTE203
2563366896	Bacteria	Escherichia coli KTE204
2563366897	Bacteria	Escherichia coli KTE205
2563366898	Bacteria	Escherichia coli KTE206
2563366899	Bacteria	Escherichia coli KTE216
2563366900	Bacteria	Escherichia coli KTE217
2563366901	Bacteria	Escherichia coli KTE218
2563366902	Bacteria	Escherichia coli KTE219
2563366903	Bacteria	Escherichia coli KTE186
2563366904	Bacteria	Escherichia coli KTE187
2563366905	Bacteria	Escherichia coli KTE188
2563366906	Bacteria	Escherichia coli KTE189
2563366907	Bacteria	Escherichia coli KTE214
2563366908	Bacteria	Escherichia coli KTE208
2563366909	Bacteria	Escherichia coli KTE22
2563366910	Bacteria	Escherichia coli KTE220
2563366911	Bacteria	Escherichia coli KTE221
2563366912	Bacteria	Escherichia coli KTE222
2563366913	Bacteria	Escherichia coli KTE223
2563366914	Bacteria	Escherichia coli KTE224
2563366915	Bacteria	Escherichia coli KTE225
2563366916	Bacteria	Escherichia coli KTE226
2563366917	Bacteria	Escherichia coli KTE227
2563366918	Bacteria	Escherichia coli KTE228
2563366919	Bacteria	Escherichia coli KTE229
2563366920	Bacteria	Escherichia coli KTE23
2563366921	Bacteria	Escherichia coli KTE230
2563366922	Bacteria	Escherichia coli KTE231
2563366923	Bacteria	Escherichia coli KTE233
2563366924	Bacteria	Escherichia coli KTE234
2563366925	Bacteria	Escherichia coli KTE235
2563366926	Bacteria	Escherichia coli KTE236
2563366927	Bacteria	Escherichia coli KTE237
2563366928	Bacteria	Escherichia coli KTE24
2563366929	Bacteria	Escherichia coli KTE240
2563366930	Bacteria	Escherichia coli KTE25
2563366931	Bacteria	Escherichia coli KTE26
2563366932	Bacteria	Escherichia coli KTE27
2563366933	Bacteria	Escherichia coli KTE28
2563366934	Bacteria	Escherichia coli KTE29
2563366935	Bacteria	Escherichia coli KTE3
2563366937	Bacteria	Escherichia coli KTE31
2563366939	Bacteria	Escherichia coli KTE33
2563366940	Bacteria	Escherichia coli KTE34
2563366941	Bacteria	Escherichia coli KTE35
2563366942	Bacteria	Escherichia coli KTE36
2563366943	Bacteria	Escherichia coli KTE37
2563366944	Bacteria	Escherichia coli KTE38
2563366945	Bacteria	Escherichia coli KTE39
2563366946	Bacteria	Escherichia coli KTE4
2563366947	Bacteria	Escherichia coli KTE60
2563366948	Bacteria	Escherichia coli KTE61
2563366949	Bacteria	Escherichia coli KTE62
2563366950	Bacteria	Escherichia coli KTE63
2563366951	Bacteria	Escherichia coli KTE64
2563366952	Bacteria	Escherichia coli KTE65
2563366953	Bacteria	Escherichia coli KTE66
2563366954	Bacteria	Escherichia coli KTE67
2563366955	Bacteria	Escherichia coli KTE68
2563366956	Bacteria	Escherichia coli KTE69
2563366957	Bacteria	Escherichia coli KTE7
2563366958	Bacteria	Escherichia coli KTE70
2563366959	Bacteria	Escherichia coli KTE71
2563366960	Bacteria	Escherichia coli KTE72
2563366961	Bacteria	Escherichia coli KTE74
2563366962	Bacteria	Escherichia coli KTE59
2563366963	Bacteria	Escherichia coli KTE6
2563366964	Bacteria	Escherichia coli KTE40
2563366965	Bacteria	Escherichia coli KTE41
2563366966	Bacteria	Escherichia coli KTE42
2563366967	Bacteria	Escherichia coli KTE43
2563366968	Bacteria	Escherichia coli KTE44
2563366969	Bacteria	Escherichia coli KTE45
2563366970	Bacteria	Escherichia coli KTE46
2563366971	Bacteria	Escherichia coli KTE47
2563366972	Bacteria	Escherichia coli KTE48
2563366973	Bacteria	Escherichia coli KTE49
2563366974	Bacteria	Escherichia coli KTE5
2563366975	Bacteria	Escherichia coli KTE50
2563366976	Bacteria	Escherichia coli KTE51
2563366977	Bacteria	Escherichia coli KTE52
2563366978	Bacteria	Escherichia coli KTE53
2563366979	Bacteria	Escherichia coli KTE54
2563366980	Bacteria	Escherichia coli KTE55
2563366981	Bacteria	Escherichia coli KTE56
2563366982	Bacteria	Escherichia coli KTE57
2563366983	Bacteria	Escherichia coli KTE58
2563366984	Bacteria	Escherichia coli KTE89
2563366985	Bacteria	Escherichia coli KTE9
2563366986	Bacteria	Escherichia coli KTE91
2563366988	Bacteria	Escherichia coli KTE93
2563366989	Bacteria	Escherichia coli KTE96
2563366990	Bacteria	Escherichia coli KTE75
2563366991	Bacteria	Escherichia coli KTE76
2563366992	Bacteria	Escherichia coli KTE77
2563366993	Bacteria	Escherichia coli KTE78
2563366994	Bacteria	Escherichia coli KTE79
2563366995	Bacteria	Escherichia coli KTE8
2563366996	Bacteria	Escherichia coli KTE80
2563366997	Bacteria	Escherichia coli KTE81
2563366998	Bacteria	Escherichia coli KTE83
2563366999	Bacteria	Escherichia coli KTE84
2563367000	Bacteria	Escherichia coli KTE85
2563367001	Bacteria	Escherichia coli KTE86
2563367002	Bacteria	Escherichia coli KTE87
2563367003	Bacteria	Escherichia coli KTE98
2563367158	Bacteria	Escherichia coli SWW33
2565956600	Bacteria	Escherichia coli 908541
2565956601	Bacteria	Escherichia coli 908555
2565956602	Bacteria	Escherichia coli 908573
2565956603	Bacteria	Escherichia coli 908585
2565956604	Bacteria	Escherichia coli 908616
2565956605	Bacteria	Escherichia coli 908624
2565956606	Bacteria	Escherichia coli 908632
2565956607	Bacteria	Escherichia coli 908658
2565956608	Bacteria	Escherichia coli 908675
2565956609	Bacteria	Escherichia coli 908691
2565956610	Bacteria	Escherichia coli 908524
2565956611	Bacteria	Escherichia coli 908525
2565956612	Bacteria	Escherichia coli 910096-2
2565956613	Bacteria	Escherichia coli 110957
2565956614	Bacteria	Escherichia coli 113290
2565956615	Bacteria	Escherichia coli 113302
2565956616	Bacteria	Escherichia coli 113303
2565956617	Bacteria	Escherichia coli 907357
2565956618	Bacteria	Escherichia coli 907391
2565956619	Bacteria	Escherichia coli 907446
2565956620	Bacteria	Escherichia coli 907672
2565956621	Bacteria	Escherichia coli 907700
2565956622	Bacteria	Escherichia coli 907701
2565956623	Bacteria	Escherichia coli 907710
2565956624	Bacteria	Escherichia coli 907713
2565956625	Bacteria	Escherichia coli 907715
2565956626	Bacteria	Escherichia coli 907779
2565956627	Bacteria	Escherichia coli 907889
2565956628	Bacteria	Escherichia coli 907892
2565956629	Bacteria	Escherichia coli 908519
2565956630	Bacteria	Escherichia coli 908521
2565956631	Bacteria	Escherichia coli 908522
2565956633	Bacteria	Escherichia coli 909945-2
2565956634	Bacteria	Escherichia coli A25922R
2565956635	Bacteria	Escherichia coli A35218R
2565956707	Bacteria	Escherichia coli KTE172
2565956708	Bacteria	Escherichia coli HVH 12 (4-7653042)
2565956709	Bacteria	Escherichia coli HVH 36 (4-5675286)
2565956710	Bacteria	Escherichia coli HVH 23 (4-6066488)
2565956711	Bacteria	Escherichia coli HVH 50 (4-2593475)
2565956712	Bacteria	Escherichia coli HVH 83 (4-2051087)
2565956713	Bacteria	Escherichia coli HVH 86 (4-7026218)
2565956714	Bacteria	Escherichia coli HVH 91 (4-4638751)
2565956715	Bacteria	Escherichia coli HVH 92 (4-5930790)
[truncated: 1,897 more rows]

## Sheet: All F&G&H taxa
iMG taxon_oid	domain	taxon_name
[truncated: 815 more rows]

[truncated: 6 more sheets: All J-L taxa, All M-O taxa, All P-R taxa, All S taxa, All T-Y taxa, HOMD list]
